# Supplementary material for: Case study: patient-derived clear cell adenocarcinoma xenograft model longitudinally predicts treatment response
Source: NPJ Precis Oncol. 2018 Jul 11;2:14. doi: 10.1038/s41698-018-0060-3 (PMC6041303; doi:10.1038/s41698-018-0060-3)
Supplement: Supplementary file 1 — Table (SI) [file 41698_2018_60_MOESM1_ESM.xlsx]

## Sheet: Supplementary Data
Table. Differential gene expression analysis between equally passaged (P4) and treatment resistant PDX.
Key: Gene, gene name; log(FC), log2 fold-change; Ave Expr, average expression of that gene across all the arrays and channels;
t, moderated t-statistic or the ratio of the log(FC) to the standard error; P, p-value;
adj. P, adjusted p-value by Benjamini and Hochberg's method to control for false discovery;
B, B-statistic is the log-odds that the gene is differentially expressed.
Gene	log(FC)	Ave Expr	t	P	adj. P	B
HBA2	-3.20582	11.2792	-64.9785	6.78e-15	1.46e-10	22.2529
SCARNA8	-2.83483	6.94672	-33.1601	7.09e-12	9.55e-09	17.549
SNORA2B	-2.75002	7.05707	-28.9951	2.82e-11	3.04e-08	16.362
MT1H	-2.62173	6.9194	-14.1612	4e-08	4.11e-06	9.31398
SCARNA14	-2.58137	5.96073	-13.3338	7.26e-08	6.39e-06	8.69881
TNMD	-2.56571	5.81437	-19.7	1.46e-09	4.6e-07	12.6587
SNORD3C	-2.3736	11.1648	-40.4648	9.1e-13	1.96e-09	19.1773
SNORD3A	-2.32081	12.1221	-46.4991	2.16e-13	1.17e-09	20.2045
SNORA79	-2.15644	6.80865	-25.6251	1e-10	7.98e-08	15.2175
MT1H	-2.15617	11.0046	-45.2588	2.86e-13	1.23e-09	20.0124
HORMAD1	-2.07805	6.24052	-18.0279	3.57e-09	8.39e-07	11.7691
SCARNA23	-1.96065	5.7506	-13.1244	8.48e-08	7.05e-06	8.53717
SNORA13	-1.92495	6.26699	-21.6196	5.67e-10	2.48e-07	13.579
SNORD3D	-1.8707	12.1027	-39.3095	1.23e-12	2.4e-09	18.9514
FCGBP	-1.84421	7.83363	-19.7657	1.41e-09	4.53e-07	12.6919
SNORA28	-1.83339	7.82725	-14.4734	3.22e-08	3.56e-06	9.53679
LOC100132564	-1.75266	10.4249	-24.356	1.68e-10	1.13e-07	14.7348
GNG4	-1.66615	7.82636	-15.0749	2.15e-08	2.78e-06	9.95257
CDK2	-1.65214	7.02436	-10.7603	5.86e-07	2.55e-05	6.51835
TRIM55	-1.62696	7.4364	-12.6632	1.21e-07	8.72e-06	8.17195
TRIM17	-1.61982	7.49176	-12.5167	1.35e-07	9.43e-06	8.05329
FXYD6	-1.60915	7.57809	-20.7032	8.81e-10	3.2e-07	13.1521
GAMT	-1.59797	7.3618	-20.0088	1.24e-09	4.23e-07	12.8136
VTCN1	-1.59484	8.68145	-27.2425	5.34e-11	4.8e-08	15.7901
KRT17	-1.57937	8.35953	-18.1434	3.35e-09	8.12e-07	11.8334
DCN	-1.55266	7.41366	-13.4741	6.55e-08	5.91e-06	8.8058
SNORA62	-1.53203	7.82862	-14.7894	2.6e-08	3.15e-06	9.75743
TERC	-1.51735	6.43334	-9.50591	1.9e-06	5.46e-05	5.27697
SCARNA16	-1.51611	7.0844	-10.397	8.14e-07	3.15e-05	6.1724
KRT23	-1.50489	5.80276	-6.15344	9.18e-05	0.000832856	1.16847
CDK5RAP3	-1.49518	6.53881	-19.6799	1.47e-09	4.6e-07	12.6485
RNY4	-1.47806	7.60286	-17.4303	5.02e-09	1.02e-06	11.4287
ALPK2	-1.47498	7.96577	-18.567	2.65e-09	7.24e-07	12.0657
DENND2A	-1.47454	8.5783	-11.4201	3.3e-07	1.71e-05	7.12045
TM4SF18	-1.46502	8.90468	-16.3251	9.7e-09	1.58e-06	10.7643
ZNF585A	-1.45873	7.04807	-19.3759	1.72e-09	5.09e-07	12.4931
TRIM55	-1.43059	8.17048	-20.8873	8.05e-10	3.04e-07	13.2396
CCND2	-1.41559	7.03486	-11.3636	3.46e-07	1.75e-05	7.07015
SNORA4	-1.41074	5.61891	-11.2749	3.73e-07	1.83e-05	6.99071
C15ORF52	-1.39745	8.85376	-20.5474	9.51e-10	3.36e-07	13.0773
SNORA80	-1.39552	7.83816	-16.067	1.14e-08	1.79e-06	10.6022
TM4SF18	-1.39083	9.2303	-21.8182	5.17e-10	2.32e-07	13.6687
COL7A1	-1.38891	7.84419	-17.0005	6.45e-09	1.19e-06	11.1758
CCNC	-1.3806	9.5407	-18.3025	3.07e-09	7.88e-07	11.9214
C8ORF34	-1.37648	6.16271	-10.4573	7.7e-07	3.06e-05	6.23056
SH3BGRL2	-1.34899	7.68126	-13.1131	8.56e-08	7.05e-06	8.52832
PNCK	-1.34294	7.15924	-12.6833	1.19e-07	8.7e-06	8.1881
SOX2	-1.33689	6.03532	-10.1312	1.04e-06	3.72e-05	5.91255
SNORD25	-1.31518	7.3356	-14.7073	2.75e-08	3.29e-06	9.70051
HNRNPA1	-1.31188	8.0349	-23.6937	2.23e-10	1.34e-07	14.4702
CDH15	-1.3029	6.60318	-13.0694	8.84e-08	7.17e-06	8.49422
LOC100128163	-1.30238	6.54069	-13.5651	6.13e-08	5.62e-06	8.87455
ZNF682	-1.29957	6.05643	-5.8666	0.00013612	0.00112476	0.75189
LMO1	-1.29642	7.05796	-13.0923	8.69e-08	7.12e-06	8.51215
SNORA6	-1.2856	7.52861	-12.4362	1.44e-07	9.79e-06	7.98745
NDRG4	-1.27551	8.03971	-14.3237	3.58e-08	3.83e-06	9.4306
SNORA9	-1.2741	5.42858	-9.6777	1.61e-06	4.8e-05	5.45506
MT1G	-1.27141	12.2217	-26.4933	7.11e-11	5.89e-08	15.5305
SRP54	-1.26975	6.33383	-10.0918	1.08e-06	3.78e-05	5.87349
LOC729402	-1.26686	6.47338	-6.28742	7.67e-05	0.00072364	1.35916
LOC653125	-1.26665	6.52444	-8.71932	4.25e-06	9.4e-05	4.42559
ZNF415	-1.2623	6.46387	-10.2801	9.06e-07	3.37e-05	6.0589
HS.545589	-1.25086	6.93985	-5.69368	0.000173516	0.00134081	0.495227
MXRA8	-1.249	6.44656	-14.6001	2.96e-08	3.41e-06	9.62583
C14ORF132	-1.237	8.69738	-17.8253	4.01e-09	8.9e-07	11.6551
KSR1	-1.2334	6.43514	-8.58201	4.92e-06	0.000102837	4.27061
CRIP2	-1.23203	9.38481	-15.1207	2.09e-08	2.73e-06	9.98354
LOC100131672	-1.22888	6.46774	-6.74046	4.25e-05	0.000471558	1.986
C1ORF91	-1.22506	8.15991	-18.3752	2.95e-09	7.66e-07	11.9613
NAT8L	-1.22343	6.21727	-7.61065	1.46e-05	0.000221255	3.11564
ZNF439	-1.22097	7.11634	-9.01283	3.13e-06	7.58e-05	4.75038
CDK5RAP3	-1.21862	9.51925	-24.3877	1.66e-10	1.13e-07	14.7473
SNORD10	-1.21316	6.12147	-12.5964	1.27e-07	9.01e-06	8.118
FER1L4	-1.21171	8.36239	-22.148	4.43e-10	2.12e-07	13.8156
REEP2	-1.20797	6.04758	-12.4646	1.41e-07	9.65e-06	8.01073
PLCL2	-1.20304	6.37041	-10.2495	9.32e-07	3.46e-05	6.02898
DUOX1	-1.19965	5.70745	-8.47208	5.54e-06	0.000111869	4.14511
CLEC2D	-1.19341	9.31124	-16.6649	7.89e-09	1.36e-06	10.9736
KLHL13	-1.18733	6.82826	-11.375	3.43e-07	1.74e-05	7.08031
MATK	-1.18422	7.87996	-15.6477	1.48e-08	2.14e-06	10.3329
DTX3	-1.17389	6.20661	-8.26338	6.96e-06	0.000131322	3.90331
RAPGEFL1	-1.17016	6.42834	-11.9868	2.06e-07	1.25e-05	7.61255
VGF	-1.16192	9.23753	-12.6587	1.21e-07	8.72e-06	8.16836
ZNF695	-1.15772	5.8316	-11.4439	3.23e-07	1.7e-05	7.14162
GPC2	-1.15737	6.0869	-7.01119	3.02e-05	0.000371462	2.34767
SNORA42	-1.15025	6.03796	-6.97687	3.15e-05	0.000382947	2.30235
SLC2A3	-1.14484	8.75933	-9.76383	1.48e-06	4.54e-05	5.54334
LOC729779	-1.14473	10.6449	-11.3792	3.42e-07	1.74e-05	7.08406
ZNF467	-1.1396	6.98549	-12.3302	1.57e-07	1.03e-05	7.90024
CDK5RAP3	-1.12248	9.5212	-21.5911	5.75e-10	2.48e-07	13.5661
C2CD4B	-1.12152	10.6602	-23.8981	2.04e-10	1.33e-07	14.5528
HS.553301	-1.11992	10.056	-22.3512	4.04e-10	1.98e-07	13.9047
SESN3	-1.11549	5.67148	-5.86737	0.000135975	0.00112437	0.753021
MGC12538	-1.11507	5.48085	-9.52948	1.86e-06	5.38e-05	5.30156
NKD2	-1.11194	8.05808	-11.6217	2.78e-07	1.54e-05	7.29809
WDR90	-1.11022	8.32968	-13.444	6.69e-08	6e-06	8.78288
RPP30	-1.10843	5.74838	-6.98389	3.12e-05	0.000380791	2.31163
SIM2	-1.1084	7.27433	-7.70379	1.31e-05	0.000202418	3.23104
QPRT	-1.10172	10.2475	-17.1054	6.07e-09	1.15e-06	11.2382
LOC400578	-1.10151	7.56837	-11.5053	3.07e-07	1.64e-05	7.19587
HMGA2	-1.1013	8.55698	-9.84442	1.37e-06	4.31e-05	5.62535
SBK1	-1.1011	6.68763	-10.3531	8.47e-07	3.24e-05	6.12991
SYTL2	-1.10012	6.70378	-7.31368	2.08e-05	0.000285619	2.74073
SEMA3B	-1.09538	7.8999	-10.2969	8.92e-07	3.33e-05	6.07524
SPG21	-1.09505	6.91165	-8.1213	8.15e-06	0.000146721	3.73597
ACCN2	-1.09219	5.58974	-10.0519	1.12e-06	3.83e-05	5.83386
HS.552297	-1.0908	6.19912	-4.89849	0.000559363	0.00329024	-0.738765
ZNF788	-1.0908	6.26492	-10.6799	6.29e-07	2.65e-05	6.44274
RENBP	-1.08826	7.29407	-7.38201	1.92e-05	0.000269765	2.82794
YWHAZ	-1.08769	7.87513	-14.7373	2.69e-08	3.24e-06	9.72138
PABPC1L	-1.08551	10.4906	-17.5532	4.68e-09	9.7e-07	11.4997
EFNB3	-1.07636	6.86985	-12.4956	1.37e-07	9.55e-06	8.03603
PLCG1	-1.0763	7.44969	-10.4215	7.95e-07	3.11e-05	6.1961
C20ORF118	-1.07599	6.9375	-9.96009	1.22e-06	4.01e-05	5.74204
EHF	-1.07346	7.95927	-15.2833	1.88e-08	2.53e-06	10.0927
KPNA5	-1.0691	6.65775	-6.7549	4.17e-05	0.000466299	2.00554
CTXN1	-1.06857	10.8838	-23.683	2.24e-10	1.34e-07	14.4659
LOC645693	-1.06776	8.31465	-9.82869	1.39e-06	4.33e-05	5.60938
PPP1R14A	-1.06501	8.4545	-5.79508	0.000150419	0.00121633	0.646249
KIF3C	-1.06178	6.17329	-13.9105	4.78e-08	4.72e-06	9.13151
C2CD4A	-1.05462	8.62746	-14.1752	3.96e-08	4.11e-06	9.32412
LOC644422	-1.05072	6.22867	-7.32449	2.06e-05	0.000283176	2.75457
SNORA45	-1.04651	7.0904	-14.617	2.92e-08	3.41e-06	9.63763
REM2	-1.0391	5.8246	-5.201	0.000354562	0.00230787	-0.258989
SNORD46	-1.03875	7.31813	-10.6963	6.2e-07	2.63e-05	6.45816
MT1X	-1.03573	11.3354	-19.5875	1.54e-09	4.76e-07	12.6016
CDK5RAP3	-1.0316	9.53973	-20.6786	8.91e-10	3.2e-07	13.1403
TRUB1	-1.03075	6.50764	-5.44025	0.000249527	0.00177593	0.111504
DENND1A	-1.02897	8.13415	-11.2412	3.84e-07	1.87e-05	6.96038
LOC339766	-1.02871	5.12582	-4.20855	0.00166065	0.00763821	-1.87764
SNX5	-1.02857	9.56263	-10.8952	5.2e-07	2.35e-05	6.64412
HOXC8	-1.02677	7.78161	-16.5437	8.48e-09	1.44e-06	10.8995
AIF1	-1.02616	9.66419	-11.0931	4.37e-07	2.06e-05	6.82612
MEST	-1.02132	7.11063	-9.68894	1.59e-06	4.77e-05	5.46661
LOC100133840	-1.01984	6.92246	-12.4154	1.46e-07	9.92e-06	7.97039
FLJ45337	-1.0171	7.36254	-9.83084	1.39e-06	4.33e-05	5.61157
CSTL1	-1.01693	6.2104	-10.123	1.05e-06	3.72e-05	5.90439
SNORD34	-1.01683	6.47849	-10.1878	9.87e-07	3.57e-05	5.9684
DHDH	-1.01541	8.07102	-8.76026	4.07e-06	9.12e-05	4.47141
STK32A	-1.01329	6.29665	-6.51518	5.68e-05	0.000584426	1.67773
CCBP2	-1.01228	7.72237	-8.82507	3.8e-06	8.64e-05	4.54362
SNORA22	-1.01157	5.58209	-7.70313	1.31e-05	0.00020243	3.23023
LOC653737	-1.00958	8.58048	-12.8849	1.02e-07	7.87e-06	8.34909
SNORD11	-1.00818	7.44233	-8.81297	3.85e-06	8.7e-05	4.53017
CFD	-1.00603	9.3584	-17.2598	5.54e-09	1.1e-06	11.3292
HS.574590	-1.00291	7.5029	-14.3381	3.54e-08	3.82e-06	9.44086
LOC149134	-1.00045	6.23209	-7.52228	1.62e-05	0.000239985	3.00519
C16ORF93	-0.998005	6.90456	-6.09553	9.93e-05	0.000884542	1.08529
GULP1	-0.99594	7.64595	-11.0929	4.37e-07	2.06e-05	6.82598
MGC102966	-0.995394	7.90359	-14.5806	3e-08	3.41e-06	9.61219
LOC440993	-0.990689	8.16122	-10.6336	6.56e-07	2.73e-05	6.39888
MPL	-0.989665	6.59029	-9.14292	2.74e-06	6.98e-05	4.89158
ERP27	-0.989648	9.03344	-11.3107	3.62e-07	1.79e-05	7.02285
TCL1B	-0.988398	6.41094	-5.45617	0.00024383	0.00174402	0.135881
DTNA	-0.980393	7.87321	-12.5764	1.29e-07	9.12e-06	8.1018
SNORA21	-0.975723	6.71978	-7.00703	3.03e-05	0.000372962	2.34219
HINT3	-0.975533	9.8348	-14.6785	2.8e-08	3.32e-06	9.68051
U2AF1L4	-0.974204	7.24489	-9.61	1.72e-06	5.03e-05	5.3852
DENND1A	-0.973522	5.92309	-4.4985	0.00104275	0.00531306	-1.39185
ATP6V1B1	-0.973153	8.50439	-11.656	2.71e-07	1.54e-05	7.32802
EPB41	-0.970992	5.6121	-6.53862	5.51e-05	0.00057276	1.71013
RFC3	-0.96465	8.47893	-12.2536	1.66e-07	1.08e-05	7.83671
UCA1	-0.96452	8.84478	-12.987	9.41e-08	7.49e-06	8.42965
ALDH1A1	-0.963502	8.90901	-13.304	7.42e-08	6.5e-06	8.67594
HOOK2	-0.963266	8.12178	-8.62653	4.69e-06	9.9e-05	4.32108
PQBP1	-0.962281	6.0876	-10.1603	1.01e-06	3.63e-05	5.94127
ALDH1L2	-0.96133	6.52735	-6.86234	3.64e-05	0.000423175	2.15
NEK6	-0.960583	8.68159	-12.1632	1.79e-07	1.13e-05	7.76128
ZWILCH	-0.959142	5.75553	-8.82649	3.8e-06	8.64e-05	4.54519
KLHL13	-0.958546	8.48018	-21.9744	4.8e-10	2.25e-07	13.7386
HS.579013	-0.958468	6.20738	-7.27927	2.17e-05	0.000293583	2.69659
MST1	-0.957863	9.27419	-10.1069	1.07e-06	3.75e-05	5.88847
HS.562219	-0.957517	7.86646	-13.9157	4.76e-08	4.72e-06	9.13532
MT1M	-0.948138	9.77392	-17.7871	4.09e-09	8.95e-07	11.6335
RAP1GAP	-0.947444	9.78613	-18.4198	2.88e-09	7.66e-07	11.9857
CA4	-0.945493	5.98159	-6.33368	7.21e-05	0.000690065	1.42443
TRIM61	-0.943176	6.3194	-10.1951	9.81e-07	3.57e-05	5.97556
ALOX5	-0.94219	8.63997	-9.63958	1.67e-06	4.94e-05	5.41577
PARD6G	-0.935924	6.34522	-7.35159	1.99e-05	0.000276557	2.78919
FLJ32011	-0.933703	6.06249	-4.05759	0.00212526	0.0092727	-2.13425
KIAA0672	-0.933693	7.88507	-12.6477	1.22e-07	8.77e-06	8.15945
LOC653075	-0.929671	6.36739	-4.79139	0.000659412	0.00373211	-0.911598
CKB	-0.925761	9.73187	-16.7449	7.52e-09	1.32e-06	11.0222
TMEM27	-0.925099	7.95516	-8.12352	8.13e-06	0.000146721	3.73861
ZNF93	-0.924868	6.4909	-5.42103	0.000256592	0.00181711	0.0820371
PTGR1	-0.923299	9.09549	-9.79054	1.44e-06	4.44e-05	5.57058
STX2	-0.922127	6.51873	-6.80678	3.9e-05	0.000445803	2.07548
YTHDC1	-0.921738	5.65836	-5.77834	0.000153992	0.00123411	0.621421
LALBA	-0.920111	6.3782	-6.2051	8.56e-05	0.000789633	1.24229
CLDN16	-0.919557	6.87146	-6.91963	3.38e-05	0.000403107	2.22642
LOC202781	-0.91819	6.07406	-5.11372	0.000403868	0.00256227	-0.396135
ATP8B2	-0.917903	7.05452	-6.28159	7.73e-05	0.000727699	1.35092
ARHGDIB	-0.916821	10.9845	-16.462	8.92e-09	1.48e-06	10.8492
PDZK1P1	-0.916347	6.00295	-6.53422	5.54e-05	0.0005755	1.70405
PCGF6	-0.915336	7.06382	-12.617	1.25e-07	8.93e-06	8.13464
LOC100192378	-0.914881	6.45223	-9.00434	3.16e-06	7.6e-05	4.74111
DKFZP564O0523	-0.913944	7.53964	-6.76984	4.09e-05	0.000460072	2.02572
FAHD2A	-0.912833	6.42667	-7.26743	2.2e-05	0.000296588	2.68138
LOC441050	-0.912344	7.57408	-9.8574	1.35e-06	4.29e-05	5.63849
RICH2	-0.910034	8.26058	-14.9394	2.35e-08	2.95e-06	9.86041
ABHD9	-0.908243	7.80029	-10.6117	6.69e-07	2.77e-05	6.37818
LOC644150	-0.902569	6.47091	-4.44108	0.00114238	0.00569946	-1.48728
AKR1B10	-0.897891	7.18265	-12.0252	2e-07	1.22e-05	7.64515
CDC42EP3	-0.896462	5.63045	-6.44485	6.23e-05	0.000626249	1.58011
HS.121655	-0.896365	5.77583	-5.35717	0.00028164	0.00194587	-0.0162377
DYRK1A	-0.896305	6.97321	-8.69887	4.35e-06	9.51e-05	4.40263
SNORA48	-0.895243	6.23485	-5.26024	0.000324774	0.00216085	-0.166504
NCRNA00085	-0.894689	8.68204	-12.852	1.04e-07	7.91e-06	8.32297
TUBG2	-0.892851	8.66441	-19.992	1.26e-09	4.23e-07	12.8052
CLIC3	-0.891381	7.74521	-4.78536	0.000665584	0.00376013	-0.921378
ZNF264	-0.891348	7.97248	-8.77356	4.02e-06	9.03e-05	4.48627
MT1F	-0.891273	12.4497	-17.7789	4.11e-09	8.95e-07	11.6288
SNORD31	-0.890634	8.64247	-14.1852	3.94e-08	4.11e-06	9.33128
TPD52L1	-0.887865	10.2816	-12.8834	1.02e-07	7.87e-06	8.34793
E2F2	-0.887642	8.62306	-10.5382	7.15e-07	2.91e-05	6.3081
TPD52L1	-0.88702	9.88384	-12.9582	9.62e-08	7.59e-06	8.40697
CD24	-0.886984	10.5576	-11.0179	4.66e-07	2.15e-05	6.75729
LOC644919	-0.886827	7.61373	-8.65315	4.56e-06	9.74e-05	4.35115
LOC730024	-0.886717	6.29436	-6.20044	8.62e-05	0.000792622	1.23564
RNU11	-0.884524	8.31975	-9.39355	2.13e-06	5.88e-05	5.15901
ANKRD22	-0.88286	6.22814	-4.48117	0.00107182	0.00542018	-1.42061
CDC42SE2	-0.882469	7.18062	-6.57728	5.24e-05	0.000551991	1.76338
MRE11A	-0.880966	6.56228	-15.4935	1.64e-08	2.28e-06	10.2319
LOC392437	-0.880167	11.29	-15.9707	1.21e-08	1.83e-06	10.541
TIE1	-0.879947	6.41851	-8.86902	3.63e-06	8.39e-05	4.59232
OPLAH	-0.879646	10.5989	-18.2439	3.17e-09	7.99e-07	11.8891
C5ORF44	-0.879003	6.67772	-5.67395	0.000178435	0.00136893	0.465681
PGAM1	-0.878625	9.43147	-12.3733	1.51e-07	1.01e-05	7.93577
RASSF6	-0.87849	6.89814	-6.34269	7.13e-05	0.000685509	1.43711
FAM65B	-0.8783	6.81644	-7.40076	1.88e-05	0.000266147	2.85177
SNORD15B	-0.877836	7.59299	-12.8103	1.08e-07	8.11e-06	8.28983
MAT2B	-0.876814	7.01858	-5.35275	0.00028347	0.00195291	-0.0230687
SNORD16	-0.87377	7.22969	-7.98815	9.47e-06	0.000164401	3.57711
LOC100133836	-0.873184	8.7374	-13.1375	8.4e-08	7.05e-06	8.5473
RRM2B	-0.871616	9.69442	-6.86311	3.63e-05	0.000423101	2.15102
EFCAB4A	-0.870567	10.1035	-16.759	7.45e-09	1.32e-06	11.0307
SNORA7A	-0.869213	6.15037	-4.58478	0.00090993	0.00478329	-1.24925
NCRNA00094	-0.868899	6.97318	-6.75173	4.19e-05	0.00046699	2.00125
RNU105A	-0.868833	7.44995	-8.53752	5.16e-06	0.000106188	4.21998
C14ORF126	-0.868048	7.13416	-4.92765	0.000535011	0.00317473	-0.691983
MLLT11	-0.867555	9.73226	-11.4498	3.22e-07	1.69e-05	7.14682
SNX6	-0.866146	5.72094	-11.3204	3.59e-07	1.78e-05	7.03156
WEE1	-0.865026	9.40624	-9.95553	1.23e-06	4.02e-05	5.73746
IL27RA	-0.864904	6.27599	-4.78215	0.000668889	0.00377186	-0.926576
SLMO1	-0.863061	6.3143	-5.14478	0.000385533	0.00247547	-0.347208
SNORA26	-0.862559	6.88462	-9.86206	1.34e-06	4.29e-05	5.64321
LOC100132918	-0.862026	8.35728	-14.6917	2.78e-08	3.31e-06	9.68968
TMEM145	-0.861186	7.23155	-4.8733	0.000581355	0.0033836	-0.779287
LOC650717	-0.860061	6.34177	-4.03516	0.00220516	0.00953445	-2.17258
RFTN1	-0.859216	9.12246	-19.9912	1.26e-09	4.23e-07	12.8048
SYPL1	-0.858521	8.36966	-14.1949	3.91e-08	4.11e-06	9.33831
PAFAH1B3	-0.85837	11.6399	-17.9344	3.77e-09	8.68e-07	11.7167
C6ORF168	-0.854076	6.41739	-6.25911	7.97e-05	0.000743731	1.31908
SNURF	-0.853769	9.33557	-12.198	1.74e-07	1.1e-05	7.79037
PIGA	-0.853577	7.16528	-6.85577	3.67e-05	0.000425551	2.1412
MAT2B	-0.853528	5.9682	-7.81132	1.16e-05	0.000187442	3.36301
ZFP82	-0.851545	7.20349	-7.74256	1.25e-05	0.000195892	3.27878
PCSK5	-0.850053	9.53071	-11.0095	4.7e-07	2.16e-05	6.74962
LOC100128585	-0.849764	7.2689	-7.08259	2.76e-05	0.000350622	2.4415
WDR72	-0.849754	10.3788	-15.944	1.23e-08	1.83e-06	10.524
BTBD1	-0.847363	8.77981	-10.394	8.16e-07	3.16e-05	6.16957
PHGDH	-0.846946	9.55111	-17.5357	4.72e-09	9.7e-07	11.4897
LOC791120	-0.845517	7.08777	-12.3836	1.5e-07	1e-05	7.94425
LOC643811	-0.844141	5.56045	-6.6496	4.77e-05	0.000515479	1.86249
MMP23B	-0.843317	7.43129	-8.65544	4.55e-06	9.74e-05	4.35374
FHL3	-0.842771	7.19863	-8.53696	5.17e-06	0.000106188	4.21934
NLF2	-0.841954	11.564	-15.9501	1.22e-08	1.83e-06	10.5279
RPL12P6	-0.839658	9.97165	-15.1647	2.03e-08	2.7e-06	10.0132
LOC653156	-0.839505	11.6479	-17.182	5.8e-09	1.12e-06	11.2834
LOC100130557	-0.836524	6.21058	-4.08401	0.00203502	0.00894854	-2.08917
GNG12	-0.835107	8.01109	-12.8639	1.03e-07	7.9e-06	8.33247
RNU6ATAC	-0.835084	6.80628	-7.81683	1.15e-05	0.000187107	3.36973
RAB24	-0.834056	6.04437	-4.56299	0.000941689	0.00490716	-1.28517
KRT34	-0.833087	6.46685	-11.6854	2.64e-07	1.51e-05	7.35358
MLPH	-0.830808	10.5859	-18.704	2.46e-09	6.81e-07	12.1395
LOC732360	-0.828977	6.56911	-4.73661	0.000717756	0.00398305	-1.00057
ALDOC	-0.827794	10.8093	-13.7016	5.55e-08	5.2e-06	8.97686
IPPK	-0.826326	5.89338	-6.16525	9.04e-05	0.000822083	1.18538
SNORA14B	-0.826257	7.27516	-6.76973	4.09e-05	0.000460072	2.02556
MOSC1	-0.826012	7.74844	-6.50534	5.75e-05	0.000589916	1.66412
HS.547277	-0.823451	6.58881	-4.06856	0.00208728	0.00914198	-2.11552
SFRS12IP1	-0.823262	6.36332	-4.97758	0.000495881	0.00299175	-0.612122
GCC2	-0.822114	6.52291	-3.80942	0.00320784	0.0129044	-2.56088
CAPN12	-0.820888	7.73034	-9.16646	2.67e-06	6.86e-05	4.91696
PTGR1	-0.820733	10.1912	-13.5246	6.31e-08	5.74e-06	8.84396
RAE1	-0.819016	6.7841	-8.12585	8.11e-06	0.000146465	3.74137
CBX1	-0.816148	7.52819	-9.83591	1.38e-06	4.32e-05	5.61671
XPOT	-0.815616	8.48682	-6.9149	3.4e-05	0.000404513	2.22012
CDC42EP5	-0.81511	7.41779	-4.43381	0.00115569	0.00574592	-1.49938
MIR1974	-0.81451	11.1058	-18.0247	3.58e-09	8.39e-07	11.7673
LRRC26	-0.812751	5.48755	-5.45333	0.000244836	0.00175006	0.131536
MPP3	-0.81215	5.73353	-7.57297	1.53e-05	0.000228868	3.06866
PLCG1	-0.811736	10.1436	-14.5604	3.04e-08	3.41e-06	9.59804
STK32C	-0.809452	5.89129	-2.94585	0.0140907	0.0416576	-4.07138
LOC643668	-0.806847	9.48699	-17.6348	4.46e-09	9.53e-07	11.5466
HS.104792	-0.80662	6.2179	-1.95772	0.0776654	0.158462	-5.73305
LOC646407	-0.806409	6.97346	-8.83519	3.76e-06	8.59e-05	4.55485
LOC729852	-0.804832	6.93062	-6.25611	8e-05	0.000746409	1.31481
SNORA7B	-0.80412	8.26378	-12.254	1.66e-07	1.08e-05	7.83709
UBE2L3	-0.80082	7.13088	-5.77836	0.000153988	0.00123411	0.621447
LOC730256	-0.80036	6.24421	-5.27725	0.000316724	0.00211719	-0.140045
SNORA67	-0.799222	9.65214	-14.6061	2.95e-08	3.41e-06	9.63
IL11	-0.799041	6.00333	-9.01403	3.13e-06	7.58e-05	4.75169
LOC100128881	-0.79882	7.00187	-6.80797	3.9e-05	0.000445368	2.07707
DKK1	-0.796465	9.73592	-14.1079	4.16e-08	4.25e-06	9.27548
ZNF655	-0.796186	5.7501	-7.32917	2.05e-05	0.000282071	2.76055
C9ORF37	-0.794299	6.70477	-5.07603	0.000427364	0.00267667	-0.455668
LOC644612	-0.793738	9.19083	-7.1218	2.63e-05	0.00033847	2.49273
IQSEC3	-0.793569	6.22351	-7.23162	2.3e-05	0.000305956	2.63523
RAB24	-0.791872	9.95117	-14.6419	2.87e-08	3.39e-06	9.65502
S100A8	-0.791275	10.4048	-14.1645	3.99e-08	4.11e-06	9.31638
OXCT2	-0.789575	7.09654	-6.38526	6.74e-05	0.000661794	1.49687
LOC100129685	-0.786249	12.2563	-11.4941	3.1e-07	1.65e-05	7.18598
CD19	-0.784741	5.48807	-7.74131	1.26e-05	0.000196034	3.27724
RNU4ATAC	-0.783981	8.76802	-8.1494	7.9e-06	0.000144438	3.76924
SRGAP3	-0.78319	7.14669	-7.73013	1.27e-05	0.000198162	3.26349
TGFB1I1	-0.78278	7.92963	-6.35522	7.01e-05	0.000677992	1.45473
IL17RB	-0.782687	8.26745	-7.37158	1.94e-05	0.00027192	2.81467
HS.335413	-0.782584	7.25266	-6.08681	0.000100523	0.000892534	1.07271
SNORA16A	-0.781681	7.17339	-8.34434	6.37e-06	0.000123818	3.99767
GNG10	-0.780863	10.3861	-9.99396	1.19e-06	3.95e-05	5.77599
ADK	-0.779935	6.22576	-5.70621	0.000170467	0.0013243	0.513967
CEL	-0.77931	5.92702	-6.52507	5.61e-05	0.000580912	1.69141
KIAA1875	-0.777923	7.0276	-6.42551	6.39e-05	0.000635388	1.55314
MSLN	-0.776296	10.2762	-10.9733	4.85e-07	2.21e-05	6.71632
DYNC1I1	-0.776234	7.30399	-8.07474	8.59e-06	0.00015242	3.68064
RCAN2	-0.774933	5.78884	-7.07302	2.8e-05	0.000353543	2.42896
STMN1	-0.774664	7.99963	-13.356	7.14e-08	6.34e-06	8.7158
UBE2D4	-0.774565	9.85446	-15.5141	1.61e-08	2.28e-06	10.2455
FCRLB	-0.773705	7.59198	-9.3414	2.24e-06	6.05e-05	5.10386
CHMP6	-0.773414	5.93904	-3.78754	0.00332761	0.013287	-2.59876
BLOC1S2	-0.772159	6.0834	-6.3685	6.89e-05	0.000671445	1.47338
TMOD2	-0.77146	5.76322	-7.06949	2.81e-05	0.000354672	2.42433
CACNG1	-0.770507	6.01056	-4.11974	0.00191932	0.00854183	-2.02831
LOC728188	-0.76849	8.74303	-8.39772	6.01e-06	0.000119092	4.0595
EZH2	-0.768203	7.39327	-7.49634	1.67e-05	0.000244575	2.97259
CXORF40B	-0.766308	6.43638	-8.8863	3.57e-06	8.29e-05	4.61143
ANKS1B	-0.765752	7.28014	-9.12402	2.79e-06	7.05e-05	4.87117
SNORD89	-0.763211	8.77456	-8.68777	4.4e-06	9.55e-05	4.39015
GOLGA6B	-0.762879	7.16058	-6.43216	6.33e-05	0.000631013	1.56242
SIP1	-0.76152	8.96422	-10.0786	1.09e-06	3.8e-05	5.86034
NYNRIN	-0.760389	6.93178	-5.84441	0.000140393	0.00115255	0.719199
LOC728193	-0.759916	5.9749	-4.72436	0.000731547	0.00404481	-1.02054
FLJ32679	-0.759638	5.71663	-4.46072	0.00110721	0.00556003	-1.45459
JPH1	-0.759573	7.36169	-7.24327	2.27e-05	0.000303012	2.65026
NMRAL1	-0.758976	9.17085	-10.5279	7.22e-07	2.93e-05	6.29828
BEND5	-0.758852	7.79001	-10.2957	8.93e-07	3.33e-05	6.07404
SNAP23	-0.758819	8.14051	-8.99499	3.19e-06	7.66e-05	4.73089
CCNO	-0.758777	9.61887	-12.8515	1.04e-07	7.91e-06	8.32259
SPG21	-0.758574	9.21999	-11.4576	3.2e-07	1.69e-05	7.15375
RAD51	-0.757273	5.81026	-4.50205	0.0010369	0.00528703	-1.38597
CLDN15	-0.756089	9.3454	-13.7257	5.45e-08	5.13e-06	8.99483
LOC389816	-0.756005	5.53643	-3.5019	0.00539458	0.019373	-3.09608
HS.537451	-0.755833	5.48163	-4.20754	0.00166335	0.00764574	-1.87933
TFG	-0.755711	6.57541	-7.51197	1.64e-05	0.000241771	2.99224
ME3	-0.75548	6.36913	-6.84214	3.73e-05	0.000431775	2.12296
LOC729852	-0.753834	8.10686	-13.1419	8.37e-08	7.05e-06	8.55078
PDCD10	-0.75365	7.91053	-7.49537	1.68e-05	0.000244575	2.97137
SNRPN	-0.752378	10.7863	-17.5949	4.57e-09	9.56e-07	11.5237
PAN2	-0.752115	8.81176	-8.19117	7.54e-06	0.000139451	3.81854
KIF2A	-0.750965	9.556	-10.0981	1.07e-06	3.77e-05	5.87975
SNHG1	-0.750285	11.0903	-11.0789	4.42e-07	2.06e-05	6.81313
SNORA27	-0.747821	6.40313	-6.99056	3.1e-05	0.000379389	2.32045
PPP2R2D	-0.747391	7.20845	-5.13428	0.000391626	0.00250599	-0.363723
SERTAD4	-0.747011	7.55768	-6.60349	5.06e-05	0.000540059	1.79937
CCS	-0.746695	7.57718	-7.74449	1.25e-05	0.000195597	3.28114
MAP6D1	-0.746209	9.46698	-12.7099	1.16e-07	8.59e-06	8.20951
LIME1	-0.746169	9.70817	-14.9017	2.41e-08	2.99e-06	9.83461
TMPRSS3	-0.745437	5.47184	-5.16272	0.000375349	0.00242414	-0.319012
DCTPP1	-0.745221	10.9008	-10.0628	1.11e-06	3.82e-05	5.84468
CCDC84	-0.743616	7.65937	-6.80137	3.93e-05	0.000447687	2.0682
ADC	-0.743268	5.57715	-4.24104	0.00157538	0.00733362	-1.82272
TLX2	-0.74305	5.8481	-5.08801	0.000419741	0.00264044	-0.436722
MYH3	-0.742818	5.94584	-6.9773	3.15e-05	0.000382947	2.30292
PCDHB16	-0.741262	5.70342	-3.71122	0.00378293	0.0146915	-2.73112
SCARNA18	-0.741186	7.32836	-10.472	7.6e-07	3.03e-05	6.24474
HSPD1	-0.740387	7.51566	-6.93192	3.33e-05	0.000399375	2.24275
AIM1L	-0.739837	6.18679	-4.56511	0.00093855	0.00489499	-1.28168
TUBB2B	-0.739534	9.51764	-12.6597	1.21e-07	8.72e-06	8.16913
SNORA73A	-0.737892	7.38775	-6.4847	5.91e-05	0.000603144	1.6355
LOC730996	-0.737788	7.69928	-8.5642	5.02e-06	0.000104416	4.25037
FAM7A1	-0.735452	6.20256	-5.25604	0.000326797	0.00216897	-0.173048
LOC727900	-0.735317	5.56916	-5.26876	0.000320718	0.00213925	-0.153257
PMS2L1	-0.734892	5.42351	-3.3556	0.00693032	0.0236811	-3.3524
KIF12	-0.733614	5.41954	-9.33918	2.24e-06	6.05e-05	5.10151
TMEM98	-0.733368	6.90382	-6.13001	9.48e-05	0.00085218	1.13486
PLCXD1	-0.733346	7.71657	-8.83901	3.75e-06	8.58e-05	4.55909
GPR141	-0.733302	5.45064	-6.43969	6.27e-05	0.000628282	1.57291
LOC647150	-0.732995	8.451	-9.27054	2.41e-06	6.35e-05	5.0285
NOXA1	-0.732746	6.52412	-7.04985	2.88e-05	0.000359372	2.39855
HEYL	-0.732576	7.92919	-9.99904	1.18e-06	3.95e-05	5.78107
DIABLO	-0.731694	8.41975	-9.67034	1.62e-06	4.82e-05	5.44748
SFRS14	-0.72929	8.83358	-13.5152	6.35e-08	5.76e-06	8.83688
LOC730235	-0.728761	8.29659	-7.78209	1.2e-05	0.000190588	3.32726
LOC85390	-0.728035	5.79061	-4.64623	0.000826306	0.00445227	-1.14825
SNORA73B	-0.727503	7.34774	-6.62672	4.91e-05	0.000528532	1.8312
C14ORF128	-0.727437	7.2282	-7.54204	1.59e-05	0.000236222	3.02997
VAX2	-0.727337	6.57194	-4.18452	0.0017268	0.00787528	-1.91832
SNORA33	-0.725815	8.34098	-9.54973	1.82e-06	5.28e-05	5.32266
LOC729905	-0.725682	5.69595	-5.06568	0.000434074	0.0027074	-0.472065
LOC645676	-0.725462	6.87174	-4.57127	0.000929486	0.00486002	-1.27151
DLX5	-0.725341	7.22177	-5.25153	0.000328981	0.00217952	-0.180071
PDXDC2	-0.724921	6.35079	-5.67165	0.000179018	0.00137145	0.462234
PXMP2	-0.724702	8.28687	-9.64199	1.66e-06	4.94e-05	5.41826
HS.131041	-0.724401	5.57617	-3.92291	0.00265488	0.0111048	-2.36509
DPAGT1	-0.723148	6.71204	-5.35701	0.000281708	0.00194587	-0.0164914
VCAM1	-0.722866	9.69052	-14.5817	2.99e-08	3.41e-06	9.61294
OGG1	-0.722318	5.89534	-8.30766	6.63e-06	0.000126846	3.955
SGSM2	-0.720768	11.8669	-15.0379	2.2e-08	2.81e-06	9.92749
ATP5G2	-0.720577	5.86835	-2.33147	0.0410547	0.0960349	-5.12743
MTE	-0.720432	11.0206	-6.77114	4.08e-05	0.000460072	2.02746
LOC100128899	-0.719518	6.95876	-3.33721	0.00715294	0.024261	-3.38467
LETMD1	-0.71932	6.5729	-4.55171	0.000958594	0.00497481	-1.3038
EVL	-0.719171	10.9382	-13.1125	8.56e-08	7.05e-06	8.52784
ZMYM5	-0.718715	8.06671	-8.60428	4.81e-06	0.000100999	4.29588
C14ORF138	-0.718424	8.23832	-11.4074	3.34e-07	1.72e-05	7.10922
SNORA57	-0.718234	8.55348	-9.39786	2.12e-06	5.87e-05	5.16355
BCL2	-0.718108	7.38812	-6.55414	5.4e-05	0.000563621	1.73152
SLC37A3	-0.71801	5.58132	-4.36299	0.00129425	0.00627844	-1.61767
ASB3	-0.71759	6.54439	-10.2028	9.74e-07	3.55e-05	5.98312
LOC389342	-0.716195	11.119	-16.887	6.9e-09	1.25e-06	11.1079
MSH5	-0.715945	5.96227	-4.52455	0.00100061	0.00513243	-1.34869
LOC728285	-0.715232	6.08913	-6.14255	9.32e-05	0.000842379	1.15287
SLC29A4	-0.715045	7.38448	-8.16168	7.79e-06	0.000143244	3.78375
ADK	-0.714906	7.94648	-5.9336	0.000124039	0.0010536	0.850222
RIF1	-0.714835	6.55129	-5.43606	0.000251048	0.00178558	0.105092
LOC650494	-0.714201	7.02493	-5.30939	0.000302085	0.00204524	-0.0901471
KLHDC4	-0.713477	9.22759	-9.73232	1.52e-06	4.62e-05	5.51112
LOC133993	-0.713357	6.08076	-5.1293	0.000394558	0.00252026	-0.371577
HS.417966	-0.713266	6.06188	-3.16027	0.00970824	0.0309876	-3.69535
LOC645515	-0.712353	6.34527	-3.91372	0.00269575	0.0112462	-2.38092
LOC283050	-0.711713	5.20419	-3.1414	0.0100308	0.0318288	-3.72848
MGC61598	-0.710566	7.78292	-6.21062	8.5e-05	0.000787017	1.25016
ZNF93	-0.710545	6.08037	-3.86216	0.0029373	0.0120408	-2.46977
C17ORF28	-0.709562	7.40868	-6.48076	5.94e-05	0.00060573	1.63004
FLJ30428	-0.709329	5.91114	-4.09981	0.00198299	0.00876551	-2.06225
LOC729680	-0.709308	8.0878	-9.72654	1.53e-06	4.63e-05	5.5052
SNRPN	-0.709302	9.7684	-10.383	8.24e-07	3.18e-05	6.15894
TCP1	-0.708719	10.2506	-8.63687	4.64e-06	9.85e-05	4.33276
PVT1	-0.708609	5.9001	-3.82287	0.00313649	0.0126741	-2.53763
PLA2G7	-0.708584	6.71853	-5.1121	0.000404844	0.00256619	-0.398676
SNAPC5	-0.708135	6.61766	-7.18172	2.45e-05	0.000319126	2.57067
S100A4	-0.70585	9.5876	-7.8986	1.05e-05	0.00017539	3.46912
C6ORF124	-0.704574	5.84725	-5.78008	0.000153618	0.00123325	0.623996
DNAL1	-0.703951	6.1084	-3.89846	0.00276497	0.0114674	-2.40718
GSG2	-0.703037	6.58093	-8.33573	6.43e-06	0.000124319	3.98768
TSC22D1	-0.701993	9.77238	-11.2797	3.72e-07	1.83e-05	6.99503
EPN3	-0.701812	6.22473	-2.71955	0.0209084	0.056688	-4.46565
LOC147727	-0.701457	8.02512	-7.59202	1.5e-05	0.000224684	3.09244
LOC642775	-0.700409	5.65972	-5.74589	0.000161182	0.001275	0.573175
SNORA41	-0.700322	6.91928	-5.65574	0.00018311	0.00139783	0.438353
PSMA1	-0.699784	9.51905	-9.23325	2.5e-06	6.53e-05	4.98866
LOC283683	-0.69916	5.833	-4.29862	0.00143538	0.00679934	-1.72568
PICALM	-0.698808	7.71077	-15.1511	2.04e-08	2.7e-06	10.004
ITM2A	-0.698554	7.47991	-5.38482	0.00027049	0.00188957	0.0263781
LOC100132901	-0.698384	7.78398	-5.67084	0.000179224	0.00137254	0.46102
PRIM2A	-0.697891	7.19451	-13.0283	9.12e-08	7.34e-06	8.46205
SNORA74B	-0.697855	5.78874	-4.4131	0.0011945	0.00589806	-1.5339
SLC22A20	-0.695963	5.80604	-2.52243	0.02948	0.07416	-4.80481
BOAT	-0.695628	7.56055	-7.81403	1.16e-05	0.000187255	3.36631
LOC554203	-0.694767	8.25016	-6.7667	4.11e-05	0.000461237	2.02148
ANKRD34B	-0.694509	7.56723	-7.03738	2.92e-05	0.000362891	2.38217
SEC14L1	-0.693027	8.97929	-11.2828	3.71e-07	1.83e-05	6.99784
CBS	-0.692689	8.95366	-10.9406	4.99e-07	2.27e-05	6.68612
RAB27A	-0.692403	7.34815	-5.62565	0.000191119	0.00144668	0.393116
LOC344405	-0.692216	5.61576	-9.37409	2.17e-06	5.95e-05	5.13846
AZIN1	-0.692179	7.41935	-9.06116	2.98e-06	7.35e-05	4.80304
POTEE	-0.691624	5.95761	-3.80343	0.00324018	0.0130078	-2.57125
UBTD2	-0.691265	8.68002	-13.074	8.81e-08	7.17e-06	8.49787
LOC344405	-0.690409	5.87488	-5.37819	0.000273122	0.00190487	0.0161624
HKR1	-0.689222	6.55777	-4.73668	0.000717683	0.00398305	-1.00046
ZNF358	-0.689088	10.295	-10.6663	6.37e-07	2.66e-05	6.42985
LOC652183	-0.688985	6.67404	-4.19522	0.001697	0.00776727	-1.90019
LOC728732	-0.688843	10.5844	-6.54089	5.49e-05	0.000571348	1.71325
PKIG	-0.688838	5.94452	-7.20138	2.39e-05	0.000314395	2.59615
C14ORF181	-0.687095	7.04377	-4.97027	0.000501418	0.00301775	-0.623801
GATA2	-0.686814	5.95301	-5.46816	0.000239633	0.00172143	0.15421
DAB2	-0.68645	9.0473	-8.20949	7.39e-06	0.000137586	3.84011
MRFAP1L1	-0.686378	5.5344	-3.78576	0.00333753	0.0133148	-2.60183
SNORD69	-0.685745	6.88727	-6.55592	5.39e-05	0.000563004	1.73398
SNORD74	-0.684969	5.59069	-7.05818	2.85e-05	0.000357818	2.40949
BAIAP2L2	-0.684637	10.359	-15.9789	1.2e-08	1.83e-06	10.5463
UCP2	-0.684252	10.7598	-15.3334	1.82e-08	2.46e-06	10.126
LOC100132528	-0.684166	11.761	-7.63934	1.42e-05	0.000215299	3.1513
AKR1B15	-0.683773	5.88795	-6.12589	9.53e-05	0.000856239	1.12895
HS.19193	-0.683472	7.96596	-5.96456	0.000118849	0.00101997	0.895449
TCEA1	-0.68276	7.9197	-6.84057	3.74e-05	0.000432168	2.12085
CCNC	-0.681834	10.6021	-10.7066	6.14e-07	2.62e-05	6.46789
EFCBP1	-0.680939	7.27458	-5.4523	0.000245202	0.00175083	0.12996
RAB31	-0.680864	9.73843	-12.0458	1.97e-07	1.21e-05	7.6625
SLC5A10	-0.680414	5.89451	-2.31068	0.0425557	0.0988928	-5.16212
PLEKHG1	-0.680129	7.61066	-4.10974	0.00195101	0.00865073	-2.04534
LOC100130224	-0.6801	6.42181	-5.1126	0.000404541	0.00256574	-0.397888
ZWINT	-0.680039	8.86818	-6.43372	6.32e-05	0.00063032	1.5646
PAIP1	-0.679411	5.49133	-3.42718	0.00612947	0.0214756	-3.2269
LOC91561	-0.679409	9.44642	-10.4491	7.76e-07	3.07e-05	6.22271
LOC727818	-0.678186	7.26409	-6.51598	5.67e-05	0.000584426	1.67884
AMD1	-0.677951	10.1404	-7.43074	1.81e-05	0.000258528	2.88979
LOC650922	-0.67748	5.50849	-1.96183	0.0771317	0.157552	-5.72663
C3ORF23	-0.676566	5.45346	-4.14095	0.00185392	0.0083091	-1.99224
LMCD1	-0.676463	7.42601	-5.86238	0.000136922	0.00113008	0.745681
CSGALNACT2	-0.676022	6.92479	-10.6707	6.35e-07	2.66e-05	6.434
LOC100129716	-0.675931	6.80322	-5.39159	0.000267833	0.00187466	0.036793
LOC132241	-0.675702	7.6808	-6.68077	4.58e-05	0.000500242	1.90498
APBB3	-0.67566	8.14415	-6.86291	3.63e-05	0.000423101	2.15076
LOC730996	-0.675505	8.16793	-7.15193	2.54e-05	0.000328724	2.53198
LOC729260	-0.675505	6.45018	-4.42419	0.00117355	0.00580927	-1.51541
COG5	-0.675037	7.97127	-6.44527	6.22e-05	0.000626249	1.58069
APBB3	-0.674701	9.03714	-11.0885	4.39e-07	2.06e-05	6.82197
PLEKHG1	-0.67371	7.14373	-4.23109	0.00160099	0.00743037	-1.83952
THOC5	-0.673563	10.4384	-12.1179	1.85e-07	1.16e-05	7.72333
LOC441743	-0.673359	9.79147	-8.3217	6.53e-06	0.000125461	3.97135
FAM86D	-0.671699	6.81899	-4.53252	0.00098808	0.00509097	-1.33551
HS.529743	-0.671689	6.61847	-3.38783	0.00655717	0.0226465	-3.29587
RNF11	-0.671297	9.44586	-13.7545	5.34e-08	5.06e-06	9.01625
RAB24	-0.670741	6.52032	-6.76461	4.12e-05	0.000461538	2.01865
DCLK1	-0.670548	6.22085	-4.99504	0.000482928	0.00293102	-0.584285
LRP5L	-0.669522	8.19063	-10.6905	6.23e-07	2.63e-05	6.45275
CLK1	-0.669428	7.28422	-7.93344	1.01e-05	0.000171351	3.51124
RUFY2	-0.669414	6.59824	-8.29474	6.73e-06	0.000127754	3.93995
SNORD12C	-0.668596	7.01431	-4.67042	0.000795647	0.0043249	-1.10862
EFEMP2	-0.668596	10.4161	-14.0894	4.21e-08	4.28e-06	9.26205
LOC654189	-0.668562	7.6776	-7.11624	2.65e-05	0.000340388	2.48548
AADAT	-0.668442	7.87764	-6.80501	3.91e-05	0.00044657	2.07309
FHDC1	-0.668291	6.10152	-6.36857	6.89e-05	0.000671445	1.47348
NGDN	-0.667897	5.94212	-4.11874	0.00192246	0.00855406	-2.03001
SKP2	-0.667677	7.48199	-8.26613	6.94e-06	0.000131039	3.90653
C15ORF44	-0.667211	8.12674	-9.84962	1.36e-06	4.31e-05	5.63061
HPS4	-0.666905	6.77626	-5.66268	0.000181313	0.00138657	0.448772
SNORD8	-0.66674	6.72313	-5.64454	0.000186047	0.00141674	0.421538
SKIL	-0.666515	6.04503	-2.54256	0.0284653	0.0721777	-4.77043
MAD2L1BP	-0.66628	8.28763	-7.81803	1.15e-05	0.000186991	3.37119
HS.543377	-0.665604	5.70229	-2.66814	0.0228703	0.0608191	-4.55459
RELN	-0.664546	6.07734	-4.44545	0.00113445	0.00566957	-1.47999
LOC642935	-0.664063	5.80072	-4.43703	0.00114977	0.00572707	-1.49402
LOC647349	-0.663516	10.7297	-7.84852	1.11e-05	0.00018223	3.40835
SERP2	-0.663475	7.26658	-11.5036	3.07e-07	1.64e-05	7.19435
LOC644113	-0.663287	7.89503	-6.53243	5.55e-05	0.000576554	1.70157
SPIN3	-0.663167	7.7333	-7.95826	9.8e-06	0.000168309	3.54116
RNY1	-0.663099	8.36495	-12.9519	9.66e-08	7.59e-06	8.40204
STK24	-0.662135	6.21413	-6.89582	3.49e-05	0.000411604	2.19471
CCT6A	-0.661581	10.1865	-10.1066	1.07e-06	3.75e-05	5.88819
GAD1	-0.661558	9.39245	-8.74699	4.13e-06	9.2e-05	4.45658
RBPMS2	-0.660182	9.77131	-11.1216	4.26e-07	2.02e-05	6.85213
FLJ46906	-0.659555	7.18264	-7.90642	1.04e-05	0.000174698	3.47859
NET1	-0.659333	5.61359	-3.05735	0.011606	0.0356601	-3.87599
PRPF4B	-0.65926	6.94274	-5.73261	0.000164228	0.00129119	0.553381
HS.380659	-0.659027	5.56423	-3.12422	0.0103341	0.0325705	-3.75864
SRPX	-0.658662	5.65706	-4.22922	0.00160585	0.0074414	-1.84268
HRSP12	-0.658518	5.84473	-7.18289	2.44e-05	0.000319126	2.5722
OGG1	-0.658175	7.5175	-7.85093	1.11e-05	0.000181977	3.41127
CCNE1	-0.657225	8.63506	-5.63055	0.00018979	0.00143914	0.400491
ZNF32	-0.656998	9.02674	-6.69	4.53e-05	0.000495604	1.91754
SNORA61	-0.656935	10.3547	-11.4366	3.25e-07	1.7e-05	7.13515
MRPS21	-0.655636	8.67278	-9.22536	2.52e-06	6.57e-05	4.98021
SDCBP	-0.655265	10.4136	-9.79006	1.44e-06	4.44e-05	5.57009
ARMC8	-0.655257	7.77142	-9.39789	2.12e-06	5.87e-05	5.16358
CDK2	-0.655069	11.4162	-15.6169	1.51e-08	2.16e-06	10.3128
ENO3	-0.654714	7.76261	-9.36606	2.19e-06	5.98e-05	5.12997
HS.551307	-0.654711	5.9228	-3.43922	0.00600443	0.0211287	-3.20581
NCRNA00152	-0.654431	5.92345	-3.66734	0.00407362	0.0155754	-2.80742
PSPH	-0.653545	8.25982	-6.49492	5.83e-05	0.000596021	1.64968
ZNF433	-0.653464	8.50178	-6.59719	5.1e-05	0.000542957	1.79073
BCL2	-0.65304	7.84547	-7.0542	2.86e-05	0.000358244	2.40427
DNAJC25-GNG10	-0.652922	6.15739	-4.70404	0.000755021	0.00415415	-1.05366
LOC728457	-0.652581	9.85716	-10.2566	9.26e-07	3.44e-05	6.03592
SMOC2	-0.652378	6.78144	-6.18511	8.8e-05	0.000804072	1.21376
ULBP2	-0.652291	6.93052	-4.86205	0.000591464	0.00342763	-0.797398
LOC100130914	-0.651609	6.85035	-5.45211	0.000245269	0.00175083	0.129671
LOC100129267	-0.650865	7.4501	-9.62356	1.69e-06	5e-05	5.39923
PSG4	-0.65053	6.78872	-3.84004	0.00304776	0.0123962	-2.50795
C20ORF127	-0.650432	10.44	-5.2196	0.000344907	0.00225866	-0.229895
NSL1	-0.650147	5.56699	-6.37107	6.86e-05	0.000670669	1.47698
APOBEC3F	-0.650021	7.47187	-5.67189	0.000178958	0.00137145	0.462588
SNRPN	-0.649952	7.97225	-6.91967	3.38e-05	0.000403107	2.22647
CASC4	-0.649605	5.47127	-6.50442	5.76e-05	0.000590066	1.66284
KLF10	-0.649266	6.8459	-7.58432	1.51e-05	0.000226225	3.08283
ABCA7	-0.648665	7.16998	-6.08092	0.000101332	0.000897503	1.06422
FLJ36070	-0.648235	6.84193	-6.02956	0.000108696	0.000950227	0.989965
ELOVL6	-0.648194	5.65898	-3.35368	0.00695321	0.0237254	-3.35577
RHPN1	-0.648157	6.13123	-5.31357	0.000300237	0.00203565	-0.0836764
RAB24	-0.64726	8.54894	-7.63332	1.43e-05	0.000216358	3.14382
C19ORF48	-0.647123	8.6777	-5.58052	0.000203847	0.00151797	0.325002
SNORD49A	-0.646836	6.80257	-4.62322	0.00085662	0.00456991	-1.18601
SNORD35A	-0.646761	7.00695	-7.24262	2.27e-05	0.000303012	2.64942
HS.405877	-0.646722	6.75496	-3.43268	0.00607199	0.0213088	-3.21726
TMEM59L	-0.64622	5.69878	-3.53548	0.00509457	0.0185772	-3.03738
LOC642817	-0.645917	11.7246	-9.08867	2.89e-06	7.23e-05	4.8329
C11ORF31	-0.645407	6.05071	-3.34897	0.00700976	0.0238881	-3.36404
PLSCR3	-0.644837	12.2124	-9.08738	2.9e-06	7.23e-05	4.8315
TMEM25	-0.644764	5.69438	-5.13115	0.000393464	0.00251402	-0.368653
LRRC56	-0.644644	7.03638	-6.24994	8.06e-05	0.00075195	1.30606
ISCA1	-0.644132	8.29039	-5.36501	0.00027843	0.00193074	-0.00414487
LOC643668	-0.642815	8.24774	-8.04247	8.91e-06	0.000156837	3.64216
CCNL2	-0.642706	6.19254	-2.98411	0.0131824	0.039454	-4.00438
DEPDC1B	-0.642424	9.1032	-9.26512	2.42e-06	6.38e-05	5.02272
WDR20	-0.642062	6.12265	-4.19477	0.00169825	0.00777137	-1.90096
LOC653557	-0.641435	8.7135	-11.6093	2.81e-07	1.55e-05	7.28722
HS.568741	-0.64143	8.7586	-8.3926	6.04e-06	0.000119173	4.05359
SFRS14	-0.640332	11.4064	-14.4612	3.25e-08	3.58e-06	9.5282
SNORD65	-0.639939	7.33678	-7.9012	1.05e-05	0.000175017	3.47228
LOC100128689	-0.63964	9.71326	-11.3968	3.37e-07	1.73e-05	7.09975
C17ORF81	-0.63944	5.41173	-3.73549	0.00363149	0.0142186	-2.68898
AGAP3	-0.639412	8.01509	-5.23035	0.000339458	0.00223179	-0.213114
KLK10	-0.639238	5.46766	-3.72391	0.00370296	0.0144486	-2.70908
SNORD100	-0.638834	6.8308	-9.22137	2.53e-06	6.57e-05	4.97594
NEDD4	-0.638714	5.79752	-3.70664	0.00381229	0.0147809	-2.73909
LOC730324	-0.638663	9.84446	-7.53862	1.59e-05	0.000236527	3.02568
FAM113A	-0.638325	7.05265	-4.60185	0.000885837	0.0046806	-1.22114
LOC441073	-0.638315	10.0103	-7.98455	9.51e-06	0.00016478	3.57278
MATR3	-0.637891	6.02453	-6.28069	7.74e-05	0.000728254	1.34965
LTB	-0.637441	8.94941	-9.02187	3.1e-06	7.54e-05	4.76024
LOC728825	-0.637172	7.84178	-5.29366	0.000309157	0.00207821	-0.114551
PIB5PA	-0.637013	5.5436	-4.26049	0.00152655	0.0071449	-1.7899
INHBE	-0.636937	5.94764	-3.51003	0.00532034	0.0191799	-3.08187
C10ORF78	-0.636916	9.46258	-8.27454	6.88e-06	0.000130056	3.91636
IP6K2	-0.635916	7.3691	-7.59265	1.49e-05	0.000224684	3.09322
KIFC2	-0.63572	8.40807	-8.2785	6.85e-06	0.000129603	3.92099
LRRC41	-0.63547	8.93045	-6.29396	7.6e-05	0.000718605	1.36841
TCP11L1	-0.635288	7.53386	-7.46396	1.74e-05	0.000250986	2.93179
OTX1	-0.635092	5.83804	-3.98298	0.00240339	0.0102093	-2.26192
METTL6	-0.634245	7.5186	-5.6633	0.000181152	0.00138583	0.449712
LOC399491	-0.634193	6.91243	-4.66209	0.000806061	0.00436719	-1.12225
WSB1	-0.633975	8.53114	-9.44753	2.01e-06	5.7e-05	5.21582
HMGA2	-0.633923	8.77947	-8.29966	6.69e-06	0.000127452	3.94569
GRTP1	-0.633582	8.08991	-10.2994	8.9e-07	3.33e-05	6.07769
FBXO7	-0.633237	6.77232	-4.04989	0.00215233	0.00936463	-2.1474
LOC388524	-0.633176	5.81166	-5.47245	0.00023815	0.00171449	0.160762
LOC730746	-0.633029	6.37253	-4.70006	0.000759723	0.00417277	-1.06017
HS.44811	-0.632622	6.40673	-1.86124	0.0912282	0.179689	-5.88193
CCNDBP1	-0.632088	5.86215	-3.73866	0.00361224	0.0141587	-2.68349
MTRR	-0.632034	6.64326	-4.26935	0.00150484	0.00706014	-1.77497
LOC730173	-0.631945	6.62762	-5.91688	0.000126942	0.00107249	0.825742
LOC643668	-0.631826	11.6298	-10.3514	8.48e-07	3.24e-05	6.12823
ZNF83	-0.631698	9.51666	-7.30219	2.11e-05	0.000288509	2.72601
NUP35	-0.631088	8.9969	-5.75497	0.000159136	0.00126312	0.586682
JSRP1	-0.631011	8.11884	-9.18676	2.62e-06	6.77e-05	4.93879
ORC6L	-0.630996	8.31501	-6.55401	5.4e-05	0.000563621	1.73134
LOC649555	-0.630935	10.067	-8.04206	8.91e-06	0.000156837	3.64166
GSTT2	-0.630705	5.43793	-3.33631	0.00716398	0.0242895	-3.38625
ZBTB42	-0.630646	9.37517	-9.37266	2.17e-06	5.95e-05	5.13694
ALOX5AP	-0.630498	9.22937	-9.59945	1.73e-06	5.07e-05	5.37427
SLC25A24	-0.630041	8.20519	-7.764	1.22e-05	0.000192625	3.30509
LOC646407	-0.629733	6.45303	-6.5184	5.65e-05	0.000583353	1.68219
ZNF137	-0.629307	6.31526	-4.03159	0.00221813	0.00957137	-2.17867
GOLGA8B	-0.629204	11.4958	-10.9734	4.85e-07	2.21e-05	6.71638
RGS12	-0.628648	5.81546	-2.84038	0.0169345	0.0480432	-4.25562
LOC643905	-0.628274	6.83551	-3.14575	0.00995554	0.0316504	-3.72084
LOC645332	-0.628261	8.00153	-5.12136	0.000399274	0.00254262	-0.384088
MGC16121	-0.626837	7.40625	-8.84585	3.72e-06	8.54e-05	4.56667
LOC399942	-0.626814	10.3388	-10.405	8.08e-07	3.14e-05	6.18014
ZNF3	-0.626458	6.03533	-2.31607	0.0421617	0.0981028	-5.15314
LOC100130967	-0.625658	6.1388	-3.43877	0.00600906	0.0211356	-3.2066
PDCD10	-0.625656	5.78006	-3.74027	0.00360247	0.0141332	-2.6807
LOC100128648	-0.625512	5.4905	-2.54183	0.0285012	0.0722349	-4.77167
LOC645001	-0.625472	6.08471	-3.36036	0.00687387	0.0235255	-3.34406
STAG3	-0.624658	6.73369	-2.7714	0.0191001	0.0528236	-4.37569
ZSCAN5A	-0.624057	8.128	-7.95301	9.86e-06	0.000169046	3.53484
VPS24	-0.623832	9.00875	-10.2052	9.72e-07	3.55e-05	5.98544
SNORD30	-0.623658	7.09606	-7.06749	2.82e-05	0.000355134	2.42171
ALDH1A1	-0.623538	8.89737	-12.1366	1.83e-07	1.15e-05	7.73898
ING4	-0.623431	5.97619	-4.8374	0.000614285	0.00352644	-0.837163
ISYNA1	-0.621997	7.372	-4.26251	0.00152157	0.00712622	-1.78649
KCNMB3	-0.621685	6.38072	-3.62482	0.00437742	0.0165066	-2.88147
AMT	-0.621646	6.33949	-5.32117	0.000296903	0.0020204	-0.0719012
HS.565887	-0.621287	5.88926	-3.96795	0.0024639	0.0104396	-2.28771
CCDC24	-0.620679	9.54491	-9.68629	1.59e-06	4.78e-05	5.46389
SNHG9	-0.619139	9.36546	-9.93676	1.25e-06	4.07e-05	5.71859
2018-09-04	-0.618839	6.66539	-6.28325	7.71e-05	0.000726722	1.35327
RPL13	-0.618382	7.54823	-4.9869	0.000488925	0.00295991	-0.597265
LOC202227	-0.618237	5.64752	-4.06487	0.00209997	0.0091828	-2.12181
SLC25A28	-0.617772	11.0757	-13.3856	6.99e-08	6.22e-06	8.73845
LOC100134322	-0.617679	5.43491	-5.36171	0.000279778	0.0019375	-0.0092374
RPS26	-0.617053	6.82479	-4.73526	0.000719263	0.00398608	-1.00277
SORD	-0.616918	5.80956	-4.00917	0.00230166	0.00986267	-2.21704
SFXN4	-0.616372	6.01154	-4.60597	0.000880126	0.00466186	-1.21437
SH2D5	-0.616335	7.03014	-5.31433	0.000299902	0.00203469	-0.0824998
SNORA24	-0.616324	8.65637	-8.70315	4.33e-06	9.51e-05	4.40744
LOC100129975	-0.616286	6.74477	-4.2006	0.00168224	0.00771428	-1.89109
CCL20	-0.616266	8.71114	-9.27952	2.38e-06	6.31e-05	5.03809
LOC100130263	-0.615922	6.11184	-5.36198	0.000279668	0.00193737	-0.00882506
SNORD68	-0.615575	8.64506	-7.66731	1.37e-05	0.000209411	3.18596
LOC85389	-0.614572	7.96342	-7.74798	1.25e-05	0.000195089	3.28544
HNRNPA1L2	-0.613398	5.50304	-4.25411	0.00154238	0.00720179	-1.80066
C2ORF82	-0.612945	7.63487	-5.82856	0.000143535	0.00117076	0.695792
CYB5R2	-0.612734	10.2479	-9.40866	2.09e-06	5.84e-05	5.17494
SC4MOL	-0.612207	8.4766	-7.84242	1.12e-05	0.000182926	3.40092
CCDC146	-0.612092	6.49629	-3.75088	0.00353875	0.0139422	-2.66228
HS.567677	-0.612058	6.15991	-3.6344	0.00430694	0.016295	-2.86476
NEK8	-0.611341	7.78162	-5.73496	0.000163685	0.00128926	0.556885
FAF1	-0.609543	8.12879	-7.84567	1.11e-05	0.000182383	3.40488
MYL9	-0.609444	6.08959	-3.33214	0.00721554	0.0244196	-3.39356
FAM86A	-0.609218	6.13994	-2.42604	0.0348544	0.084502	-4.96852
PAG1	-0.609145	6.75475	-7.85729	1.1e-05	0.000181346	3.419
HS.529514	-0.609085	6.50431	-7.13381	2.59e-05	0.000334109	2.50839
EFHB	-0.608927	7.30407	-4.14844	0.00183138	0.00823376	-1.97952
VWA3A	-0.608855	5.97322	-5.3974	0.000265573	0.00186246	0.0457368
SNORA63	-0.608616	8.10913	-12.5437	1.32e-07	9.32e-06	8.07524
NOV	-0.608365	6.76568	-6.73455	4.28e-05	0.000474828	1.978
HNRNPA1L2	-0.608324	6.11603	-4.06245	0.00210833	0.00920814	-2.12594
LOC728275	-0.608271	6.15688	-2.67356	0.0226551	0.0604006	-4.54523
PDF	-0.608247	5.60362	-2.73906	0.0202089	0.0552159	-4.43184
ATP6V1C1	-0.607267	5.75459	-4.94402	0.00052183	0.00311193	-0.665758
FDX1	-0.606902	5.6283	-3.5716	0.00479101	0.0177039	-2.97429
LOC130773	-0.606465	8.70358	-6.81639	3.85e-05	0.00044134	2.0884
SLMO1	-0.60635	8.03525	-6.96639	3.19e-05	0.000386033	2.28848
CXORF15	-0.6063	6.2394	-7.80367	1.17e-05	0.000187842	3.35366
ZNF702P	-0.606241	8.62082	-9.44792	2.01e-06	5.7e-05	5.21623
RPL32	-0.605776	7.38727	-5.22482	0.000342251	0.0022435	-0.221749
TRAPPC2P1	-0.605724	8.96323	-7.78279	1.2e-05	0.000190573	3.32813
LOC100134101	-0.604832	5.7399	-3.07078	0.0113383	0.0350096	-3.85243
LOC728889	-0.604674	6.30419	-2.68508	0.0222042	0.0594262	-4.52531
LOC100128781	-0.604631	6.74383	-3.24908	0.00832606	0.0274481	-3.53938
LFNG	-0.604606	6.7736	-10.1293	1.04e-06	3.72e-05	5.91063
ZNF470	-0.604462	6.10436	-3.85521	0.00297155	0.0121555	-2.48176
LOC654000	-0.604209	6.97658	-3.83091	0.0030946	0.0125307	-2.52373
LOC100131609	-0.604181	9.51838	-9.37874	2.16e-06	5.93e-05	5.14337
GAB1	-0.604138	6.522	-5.62531	0.000191213	0.00144688	0.392597
FNTA	-0.604129	10.0739	-8.41473	5.9e-06	0.000117299	4.07914
LOC648814	-0.604063	8.00574	-7.43136	1.81e-05	0.00025851	2.89057
SLC25A40	-0.603565	6.08133	-5.74452	0.000161494	0.00127667	0.571128
NAAA	-0.603011	7.88602	-5.17339	0.000369429	0.00238904	-0.302265
FLJ35801	-0.603008	8.79365	-10.7959	5.67e-07	2.49e-05	6.55168
C14ORF124	-0.602389	7.22107	-5.87245	0.000135016	0.0011182	0.760506
LOC651894	-0.602314	11.7736	-10.4375	7.84e-07	3.08e-05	6.2115
SNORD12	-0.602105	7.0646	-5.74123	0.000162245	0.0012812	0.566223
RASL11B	-0.601459	8.64805	-6.18834	8.76e-05	0.000801743	1.21838
ELOVL6	-0.601287	7.32146	-4.1628	0.001789	0.00809724	-1.95515
EXOG	-0.601218	6.04054	-5.3988	0.000265033	0.00185928	0.0478839
MRRF	-0.600745	5.69769	-4.58079	0.000915656	0.00480168	-1.25582
C5ORF27	-0.600348	5.35808	-2.43878	0.0340929	0.0830198	-4.94699
SNORA34	-0.600278	6.1378	-3.28179	0.00786915	0.0262255	-3.48194
FKBP4	-0.599791	10.0941	-11.1395	4.2e-07	2e-05	6.86837
SCP2	-0.598964	6.83249	-5.46604	0.000240371	0.00172272	0.150961
ZNF347	-0.598758	6.33816	-3.5241	0.0051943	0.0188373	-3.05728
LOC642773	-0.597891	5.97385	-4.01701	0.0022721	0.0097593	-2.20363
ZNF383	-0.597802	6.70554	-3.94957	0.00254003	0.0107158	-2.31926
SNORA70	-0.597716	9.13396	-7.75267	1.24e-05	0.000194174	3.29119
SNORD87	-0.597466	6.39464	-3.38524	0.00658642	0.0227366	-3.30042
SIRT5	-0.597043	5.90835	-6.02348	0.000109605	0.000957016	0.981143
HIST1H2BD	-0.596836	7.18347	-5.55353	0.000211886	0.00156701	0.284146
FAM108B1	-0.596701	5.62511	-3.7439	0.00358052	0.0140676	-2.67439
RAGE	-0.595504	9.62119	-9.81829	1.4e-06	4.35e-05	5.59882
HS.436189	-0.595392	5.76371	-5.54216	0.000215376	0.001589	0.266896
LOC644334	-0.595073	6.7835	-5.2887	0.000311423	0.00209083	-0.122249
SP8	-0.595042	6.10192	-3.74054	0.00360081	0.0141293	-2.68022
RNF7	-0.594694	5.73928	-5.39132	0.000267938	0.00187479	0.036379
PDE7B	-0.594428	7.46302	-4.24002	0.001578	0.00734422	-1.82445
LOC652773	-0.594412	7.72253	-5.94737	0.000121701	0.00103865	0.870357
FAM119B	-0.594171	10.4523	-12.2681	1.64e-07	1.07e-05	7.84877
LOC401127	-0.594024	7.76324	-4.76394	0.000687989	0.00385639	-0.956127
KCNK2	-0.593096	7.76066	-6.05699	0.000104695	0.000921229	1.02966
FAM100A	-0.592968	6.77038	-4.68092	0.000782718	0.00427078	-1.09144
C19ORF64	-0.592877	5.70645	-4.44162	0.00114138	0.00569946	-1.48636
GPR89A	-0.592796	7.19161	-2.88744	0.0156003	0.0450276	-4.17349
LOC646345	-0.592682	7.18783	-5.40823	0.000261414	0.0018441	0.0623888
AHSA2	-0.592475	9.87247	-11.8481	2.31e-07	1.36e-05	7.49419
HS.539213	-0.592145	5.64393	-3.12832	0.0102609	0.0324346	-3.75144
COPZ2	-0.591585	6.62704	-4.79119	0.000659612	0.00373226	-0.911916
HS.378070	-0.591194	5.68582	-3.65332	0.00417129	0.0158793	-2.83182
MATR3	-0.590901	5.85236	-9.11931	2.8e-06	7.08e-05	4.86608
LOC145837	-0.590533	6.46852	-7.88644	1.06e-05	0.000177156	3.45439
LOC400214	-0.590387	7.41603	-5.89175	0.000131443	0.00109963	0.788881
CCS	-0.590347	8.78397	-6.38226	6.76e-05	0.000663513	1.49267
LOC646585	-0.590268	5.32424	-3.50583	0.00535855	0.0192726	-3.08921
SNORD36C	-0.590207	7.90736	-6.01225	0.000111306	0.000968723	0.96485
DONSON	-0.590083	6.31108	-3.74578	0.00356921	0.0140359	-2.67113
MOCS2	-0.588719	8.39331	-10.1602	1.01e-06	3.63e-05	5.9412
LOC646817	-0.588519	6.78219	-4.89651	0.00056106	0.00329573	-0.741949
FANCG	-0.588507	9.58381	-11.0041	4.72e-07	2.16e-05	6.74464
MCM7	-0.58831	5.44029	-4.46697	0.00109626	0.00551148	-1.4442
AIF1L	-0.587983	9.21888	-6.97672	3.15e-05	0.000382947	2.30215
CSAD	-0.5878	7.37719	-8.17065	7.72e-06	0.000142061	3.79435
HIC2	-0.586602	8.8708	-8.53289	5.19e-06	0.000106451	4.2147
LOC728643	-0.586543	11.4505	-5.42755	0.000254172	0.00180364	0.0920364
GSDMB	-0.586521	7.75184	-5.68932	0.000174589	0.00134662	0.488712
MTL5	-0.586467	6.82861	-3.79014	0.00331314	0.0132464	-2.59426
CXCL16	-0.586172	11.076	-11.4941	3.1e-07	1.65e-05	7.18598
RAC3	-0.58608	8.13946	-5.98677	0.00011527	0.00099559	0.927809
POLR3H	-0.585913	9.89202	-9.95984	1.22e-06	4.01e-05	5.74178
CHN1	-0.585768	8.40303	-9.96532	1.22e-06	4.01e-05	5.74729
LOC645691	-0.585663	9.76897	-8.68333	4.42e-06	9.57e-05	4.38516
LOC729776	-0.585636	6.81599	-3.18646	0.00927779	0.0298969	-3.64934
MAP4K2	-0.585496	12.1999	-12.6706	1.2e-07	8.72e-06	8.17796
FIBCD1	-0.584006	7.15103	-4.44631	0.00113289	0.00566523	-1.47856
FAM181B	-0.583491	6.77503	-7.41304	1.85e-05	0.000263182	2.86736
FAM108B1	-0.583093	6.39793	-5.07562	0.000427633	0.00267758	-0.456329
DPP7	-0.582685	10.0215	-12.6161	1.25e-07	8.93e-06	8.13398
PHF19	-0.582557	6.585	-8.41589	5.89e-06	0.000117259	4.08048
TOR2A	-0.582058	6.01178	-3.19497	0.00914223	0.0295263	-3.6344
LOC339352	-0.581622	7.8159	-6.59242	5.14e-05	0.000545276	1.78418
LOC644330	-0.581558	8.4536	-7.2814	2.17e-05	0.000293395	2.69933
LRRC1	-0.581272	6.4666	-4.69956	0.000760311	0.00417493	-1.06099
GMPR2	-0.581123	5.50992	-3.20024	0.00905923	0.0293065	-3.62515
LOC441511	-0.581113	7.75782	-8.10189	8.33e-06	0.000149074	3.71293
LOC728127	-0.581061	6.70646	-4.25496	0.00154028	0.00719507	-1.79923
ZNF385D	-0.580968	5.72731	-3.65937	0.00412884	0.0157455	-2.82128
DYRK3	-0.58067	5.93777	-3.0511	0.0117327	0.0359638	-3.88695
ARL9	-0.580518	6.80704	-6.79105	3.98e-05	0.000450731	2.05431
HS.197435	-0.580514	5.45943	-4.0809	0.00204542	0.00898802	-2.09446
USMG5	-0.580402	6.83522	-6.27577	7.79e-05	0.00073146	1.34268
LOC729500	-0.580175	10.7603	-10.1666	1.01e-06	3.63e-05	5.94744
LEAP2	-0.579928	5.61233	-4.45074	0.00112494	0.00563332	-1.4712
PIK3AP1	-0.579883	7.12404	-3.80621	0.00322516	0.0129571	-2.56645
RPL6	-0.579284	10.9007	-11.6666	2.68e-07	1.53e-05	7.33726
DFNB59	-0.57921	6.76417	-4.89498	0.000562373	0.00330254	-0.744405
SNORD99	-0.578915	8.33271	-6.04355	0.000106635	0.000935629	1.01022
RIMS3	-0.57863	7.15834	-7.80189	1.17e-05	0.000188088	3.35148
LOC100132377	-0.578057	6.62124	-5.31628	0.000299044	0.00203177	-0.0794798
RASSF4	-0.577404	7.14978	-7.21392	2.35e-05	0.000311468	2.61238
IP6K2	-0.577362	7.27154	-5.73867	0.000162831	0.00128489	0.562412
TFIP11	-0.577094	9.6483	-5.85357	0.000138612	0.00114053	0.732703
LOC653796	-0.577046	5.75393	-3.65775	0.00414016	0.0157803	-2.82411
LOC653631	-0.576786	9.02525	-5.6085	0.000195853	0.00147423	0.367265
C17ORF53	-0.576554	9.83088	-8.65456	4.56e-06	9.74e-05	4.35274
LOC100128695	-0.57643	5.68273	-3.2071	0.00895237	0.0290218	-3.6131
TGM3	-0.576428	6.58338	-3.29932	0.00763501	0.025614	-3.45117
ERI2	-0.576218	6.4172	-4.06693	0.00209288	0.0091608	-2.1183
CENPT	-0.576035	7.66155	-6.64875	4.78e-05	0.000515527	1.86132
C16ORF56	-0.576013	7.63111	-6.74469	4.22e-05	0.000469984	1.99173
TAF1A	-0.575829	5.76893	-5.29112	0.000310316	0.00208404	-0.118493
CASP6	-0.575791	7.54008	-5.50373	0.000227628	0.00165705	0.208469
MAGEA5	-0.575086	5.62145	-1.96971	0.076118	0.15591	-5.7143
PIP4K2A	-0.574272	10.9639	-8.54604	5.12e-06	0.000105861	4.22969
HMBS	-0.574138	8.09037	-5.80181	0.000149007	0.00120717	0.656224
SLC38A1	-0.574053	7.2085	-3.81928	0.00315536	0.0127385	-2.54383
2018-09-10	-0.573625	6.35578	-3.24963	0.00831811	0.0274318	-3.53841
VPS37D	-0.573121	10.1828	-10.1213	1.05e-06	3.72e-05	5.90276
C6ORF211	-0.573022	8.88465	-8.5894	4.88e-06	0.000102322	4.27901
GTF2IP1	-0.572958	7.7554	-3.61613	0.00444235	0.0166872	-2.89661
BAHCC1	-0.57276	5.80262	-6.87297	3.59e-05	0.000420491	2.16421
WIPF3	-0.572565	5.46559	-3.08756	0.0110128	0.0342293	-3.82299
LOC642989	-0.572258	8.67178	-4.21835	0.00163443	0.00753854	-1.86106
C14ORF82	-0.572047	5.97321	-3.56344	0.00485787	0.0178992	-2.98853
RPL29	-0.571962	9.84406	-9.52682	1.86e-06	5.39e-05	5.29879
S100A4	-0.571643	10.1455	-11.7195	2.57e-07	1.48e-05	7.38325
SLC25A3	-0.571167	6.79704	-4.54118	0.000974658	0.00503877	-1.32119
S100A9	-0.570837	12.4766	-10.0927	1.08e-06	3.78e-05	5.87443
LOC100128822	-0.570242	5.63651	-2.47716	0.0318945	0.078782	-4.88191
MSX1	-0.569919	10.9013	-13.6443	5.78e-08	5.35e-06	8.93401
BZW1	-0.569788	7.97738	-5.04286	0.000449251	0.00277188	-0.508234
CLIP3	-0.569616	7.6492	-7.29028	2.14e-05	0.000291692	2.71074
SP8	-0.569556	5.24523	-7.66294	1.38e-05	0.000210183	3.18055
LYPLA1	-0.568932	10.3321	-6.72457	4.33e-05	0.00047883	1.96448
LOC100130562	-0.568656	8.8533	-3.10611	0.010664	0.0333711	-3.79044
LOC389156	-0.568326	12.1789	-8.99173	3.2e-06	7.66e-05	4.72732
C16ORF59	-0.568303	8.20195	-10.3111	8.81e-07	3.32e-05	6.08911
TAF9	-0.568148	7.95845	-5.71223	0.000169022	0.00131782	0.522963
C1ORF63	-0.567913	8.28675	-8.28702	6.78e-06	0.000128731	3.93094
LOC400879	-0.567876	8.40414	-7.81436	1.16e-05	0.000187255	3.36671
C13ORF15	-0.567869	9.682	-11.9632	2.1e-07	1.25e-05	7.59255
MYLIP	-0.567841	9.43949	-6.59381	5.13e-05	0.000544978	1.7861
STAG3L1	-0.56773	6.6505	-6.63549	4.86e-05	0.000523365	1.84321
ABCA11	-0.567396	5.54839	-3.1293	0.0102435	0.0323891	-3.74972
SNORD51	-0.567024	5.78164	-3.04316	0.0118958	0.0363656	-3.90089
TAGLN	-0.566767	8.53615	-5.55731	0.000210741	0.00156108	0.289871
LOC645251	-0.566744	8.29609	-7.91541	1.03e-05	0.000173917	3.48947
LOC400304	-0.566734	7.54113	-4.19209	0.00170567	0.00779207	-1.9055
HS.190748	-0.566516	6.56268	-4.23045	0.00160266	0.00743654	-1.84061
FANCB	-0.566382	6.85416	-5.30033	0.000306139	0.00206178	-0.104205
SNHG4	-0.5662	6.29414	-7.53583	1.6e-05	0.00023698	3.02219
IMPDH1	-0.566037	10.8819	-10.0994	1.07e-06	3.77e-05	5.88106
C6ORF141	-0.566005	7.40867	-4.34349	0.00133539	0.00642597	-1.65034
DNAH2	-0.56532	6.01802	-5.13696	0.000390063	0.00249821	-0.359512
MGST1	-0.565287	7.00904	-5.58677	0.00020203	0.00150846	0.334461
DMKN	-0.56522	9.58138	-8.20258	7.45e-06	0.000138169	3.83197
SLC25A15	-0.564432	9.77943	-10.625	6.61e-07	2.74e-05	6.39077
PPFIBP2	-0.563798	8.635	-9.88758	1.31e-06	4.21e-05	5.66902
PIAS2	-0.563723	9.2739	-9.33985	2.24e-06	6.05e-05	5.10222
FKBP1B	-0.563154	5.71963	-2.46452	0.0326025	0.0800962	-4.90336
ALDH3B2	-0.562753	6.63507	-6.36275	6.94e-05	0.000674127	1.4653
FAM86B1	-0.562537	7.29386	-4.1262	0.00189915	0.00847481	-2.01732
CRIP1	-0.562313	10.3671	-6.04383	0.000106595	0.000935629	1.01062
MAP1LC3A	-0.561958	9.88043	-7.34165	2.01e-05	0.000278858	2.7765
LOC730183	-0.561941	5.86316	-6.06862	0.000103045	0.000909313	1.04648
IDS	-0.56179	10.0223	-9.51492	1.88e-06	5.43e-05	5.28637
FAM82B	-0.561668	6.03244	-3.20505	0.00898428	0.0291121	-3.61671
C1ORF74	-0.561562	8.61363	-9.35732	2.2e-06	6.02e-05	5.12072
DNAH14	-0.561493	5.93212	-2.61753	0.0249801	0.0649759	-4.64182
FABP5	-0.560831	7.34595	-5.40239	0.000263646	0.00185197	0.0534172
LOC729389	-0.560697	6.26572	-3.66727	0.0040741	0.0155754	-2.80754
RRM2	-0.560635	8.94507	-7.78472	1.2e-05	0.000190357	3.33048
C1ORF93	-0.560403	7.36578	-2.85185	0.016599	0.0472898	-4.23561
SBDSP	-0.560074	9.49682	-7.22521	2.32e-05	0.000307784	2.62695
MAX	-0.560058	7.23644	-4.82801	0.000623224	0.00357041	-0.852335
RNF144	-0.559919	8.42362	-6.99091	3.1e-05	0.000379389	2.32091
NCBP2	-0.55953	9.11246	-6.59706	5.11e-05	0.000542957	1.79056
ATP6V0D1	-0.559452	9.4828	-8.64972	4.58e-06	9.76e-05	4.34728
PHF14	-0.559323	6.48414	-3.81868	0.00315854	0.0127441	-2.54487
RAB28	-0.558898	7.89975	-7.06788	2.81e-05	0.000355134	2.42222
RCADH5	-0.558884	5.53534	-3.03532	0.012059	0.0367982	-3.91464
LOC653545	-0.558632	5.55617	-2.35212	0.0396156	0.0934288	-5.0929
LOC647474	-0.558586	7.14689	-5.18229	0.000364562	0.0023651	-0.288293
EEF1B2	-0.558296	9.78318	-8.94272	3.36e-06	7.94e-05	4.67358
C8ORF51	-0.558231	6.48162	-7.17391	2.47e-05	0.000321344	2.56054
LOC645367	-0.557798	6.05087	-4.38484	0.00124971	0.00610634	-1.5811
ZNF548	-0.557542	8.21004	-8.90165	3.51e-06	8.19e-05	4.62838
PTPLA	-0.557524	7.49863	-4.19293	0.00170334	0.00778472	-1.90407
LOC100133372	-0.557016	12.2875	-7.10631	2.68e-05	0.000343552	2.47251
DCTPP1	-0.556805	12.2994	-9.48282	1.95e-06	5.56e-05	5.25282
PLA2G2C	-0.556356	5.59617	-3.22262	0.00871541	0.0284117	-3.58584
DPYSL3	-0.556217	8.49962	-6.79689	3.95e-05	0.000448815	2.06217
GBGT1	-0.556124	6.21731	-4.81996	0.000630987	0.00360913	-0.865335
GTF2IRD1	-0.555933	5.59782	-2.6669	0.02292	0.0609033	-4.55674
DGKA	-0.55553	6.30326	-2.99125	0.0130197	0.0390971	-3.99187
LOC100131323	-0.555467	6.68203	-5.46197	0.000241792	0.0017306	0.144739
GSTM3	-0.555354	6.23265	-2.97468	0.0134008	0.0399356	-4.02091
RHBDF1	-0.555338	10.8181	-9.19552	2.6e-06	6.72e-05	4.94821
DUOXA1	-0.555295	5.75854	-5.27784	0.000316448	0.00211702	-0.139126
VPS24	-0.555063	9.97919	-13.1991	8.02e-08	6.92e-06	8.5951
SIP1	-0.554825	9.94658	-6.06419	0.00010367	0.000914333	1.04007
SGTB	-0.554722	5.28894	-4.04987	0.00215241	0.00936463	-2.14744
LOC285176	-0.554458	7.51659	-5.16167	0.000375937	0.00242721	-0.320659
NPM3	-0.554443	11.1527	-8.81243	3.85e-06	8.7e-05	4.52957
C22ORF27	-0.554248	8.66326	-7.87994	1.07e-05	0.000178065	3.44651
LOC100129203	-0.553983	6.56841	-4.57651	0.000921844	0.00482474	-1.26287
MAP1LC3A	-0.553936	5.84591	-3.79059	0.00331065	0.0132389	-2.59348
RAB40B	-0.553934	10.5259	-7.05172	2.87e-05	0.000358774	2.40101
RHOBTB1	-0.553692	5.70579	-3.5969	0.00458955	0.017119	-2.93014
HS.579295	-0.553455	6.28626	-2.89822	0.0153098	0.0443971	-4.15466
EXOSC2	-0.553454	8.8834	-8.69527	4.36e-06	9.53e-05	4.39859
TMEM129	-0.552969	5.94801	-3.11022	0.010588	0.033201	-3.78321
CEACAM6	-0.552843	6.43003	-2.72102	0.020855	0.0565738	-4.46311
HS.569162	-0.552769	5.52649	-4.38803	0.00124334	0.00608076	-1.57577
RCN3	-0.552198	8.13098	-5.04363	0.000448729	0.00277104	-0.507011
LOC642546	-0.551982	6.41717	-2.84467	0.0168082	0.047772	-4.24813
LOC728128	-0.551951	5.95899	-2.85384	0.0165415	0.0471572	-4.23214
ACAD11	-0.551824	10.2346	-10.3739	8.31e-07	3.19e-05	6.15013
NOTCH3	-0.551639	9.38664	-11.9585	2.11e-07	1.26e-05	7.58849
OPN3	-0.551465	5.65835	-6.35325	7.03e-05	0.000678508	1.45196
HS.569175	-0.551384	7.27599	-6.36611	6.91e-05	0.000672125	1.47003
GOLGA8A	-0.551369	7.30501	-3.45374	0.00585713	0.0207031	-3.18038
ZFP90	-0.550603	10.0049	-11.1582	4.13e-07	1.97e-05	6.88533
FKBP1A	-0.550555	8.47557	-9.42657	2.06e-06	5.77e-05	5.19379
HAT1	-0.550069	9.01463	-7.94559	9.94e-06	0.000170108	3.52591
HS.128892	-0.549914	6.91673	-1.97902	0.0749355	0.154118	-5.6997
TYRO3	-0.549882	7.58852	-7.4786	1.71e-05	0.000247814	2.95026
SYTL1	-0.549822	6.94624	-3.43214	0.00607769	0.0213253	-3.21822
C15ORF44	-0.549632	5.46309	-5.67295	0.00017869	0.00137025	0.464176
PSMC3IP	-0.549571	6.1736	-3.95039	0.00253658	0.0107055	-2.31785
LOC100130171	-0.549515	7.9002	-10.3249	8.69e-07	3.3e-05	6.10248
BTF3	-0.548429	8.39174	-4.83837	0.000613371	0.00352427	-0.8356
GDAP1	-0.548309	6.30183	-4.77154	0.000679949	0.00382062	-0.94379
AYP1P1	-0.548215	9.0032	-7.9135	1.03e-05	0.000173917	3.48715
ZNF643	-0.54805	6.04179	-3.79517	0.00328533	0.0131498	-2.58555
LOC389873	-0.547936	8.46614	-6.80306	3.92e-05	0.000447435	2.07048
PAIP2	-0.547422	6.79173	-4.8617	0.000591786	0.00342858	-0.79797
HS.568928	-0.546768	8.20666	-7.41626	1.84e-05	0.000262519	2.87144
LOC729816	-0.546748	11.2331	-7.50499	1.66e-05	0.000243279	2.98348
TMEM107	-0.546425	8.27836	-6.55396	5.4e-05	0.000563621	1.73127
LOC644686	-0.545728	5.58063	-3.22568	0.00866948	0.028302	-3.58048
FAR2	-0.545637	7.21702	-5.16017	0.000376778	0.00243045	-0.323012
SDCCAG3	-0.545517	9.8807	-10.802	5.64e-07	2.48e-05	6.55741
PRRT3	-0.545459	7.38032	-6.39942	6.61e-05	0.000652806	1.51669
FAIM	-0.545454	5.92578	-4.60668	0.000879148	0.00465897	-1.2132
LOC285943	-0.545191	7.70297	-7.34569	2.01e-05	0.000277988	2.78166
RNFT1	-0.544906	8.53219	-7.41203	1.85e-05	0.000263326	2.86608
HS.434957	-0.544815	6.42648	-3.85119	0.00299159	0.0122192	-2.48871
CCBE1	-0.544737	6.17957	-6.03184	0.000108357	0.00094804	0.993264
RRAS	-0.544682	11.4522	-11.4059	3.34e-07	1.72e-05	7.10782
LOC651302	-0.544547	5.84271	-2.73768	0.0202576	0.0553221	-4.43423
VPS16	-0.544543	6.21486	-4.36574	0.00128853	0.006262	-1.61305
HS3ST1	-0.543741	8.02917	-5.30874	0.000302375	0.00204601	-0.0911605
TEAD4	-0.543299	10.4343	-11.3516	3.5e-07	1.76e-05	7.0595
PLTP	-0.543249	6.56263	-3.02412	0.0122961	0.03733	-3.93427
MAPK3	-0.543214	10.1664	-8.91173	3.47e-06	8.12e-05	4.63949
LAD1	-0.543051	12.958	-11.8145	2.37e-07	1.39e-05	7.46531
LOC645249	-0.542231	5.46296	-2.7631	0.0193785	0.0534174	-4.3901
C3ORF23	-0.541909	8.05853	-6.35333	7.03e-05	0.000678508	1.45208
OVOL2	-0.541844	10.6871	-13.6473	5.77e-08	5.35e-06	8.93624
LOC644544	-0.541315	6.81536	-6.55643	5.38e-05	0.000563004	1.73468
SNORD43	-0.541294	7.66523	-5.70315	0.000171206	0.0013286	0.509393
SNORD14A	-0.54105	7.14483	-4.95585	0.000512525	0.00306661	-0.64684
LOC728408	-0.540303	9.13963	-8.00951	9.25e-06	0.000161518	3.60272
ACYP2	-0.540266	6.37627	-3.61914	0.0044197	0.0166206	-2.89136
WAPAL	-0.540248	5.45378	-1.64281	0.130322	0.236349	-6.20433
SNORD4B	-0.540232	5.486	-2.45317	0.0332515	0.0813478	-4.92262
LOC100132888	-0.540005	6.32649	-2.24514	0.0476414	0.108077	-5.27077
G3BP2	-0.539415	9.69344	-5.84177	0.000140911	0.00115504	0.715301
ITGA11	-0.539332	5.9784	-3.64453	0.00423375	0.0160547	-2.84712
PTHLH	-0.539253	7.8087	-5.05095	0.000443805	0.00274926	-0.495398
FBXW9	-0.539248	9.38638	-8.30055	6.68e-06	0.000127452	3.94673
NFYB	-0.539233	6.08057	-4.10716	0.00195927	0.00868203	-2.04973
LOC641992	-0.539196	7.15149	-7.35557	1.98e-05	0.000275414	2.79427
GPATCH4	-0.538283	6.73587	-4.01128	0.00229368	0.00983436	-2.21344
HMGN2	-0.538132	7.01109	-5.34443	0.000286944	0.00196817	-0.035917
MLYCD	-0.538018	7.73013	-6.58912	5.16e-05	0.000546415	1.77965
FILIP1L	-0.537825	7.62075	-4.30181	0.00142802	0.00676898	-1.72033
TMC4	-0.537815	8.27466	-5.69155	0.000174039	0.00134382	0.492045
CDT1	-0.537573	9.54196	-10.4105	8.04e-07	3.13e-05	6.18545
LOC389203	-0.537264	7.76943	-7.06107	2.84e-05	0.000357547	2.41329
PATE3	-0.537145	8.3101	-5.20434	0.000352807	0.00229922	-0.253761
IL5RA	-0.536715	6.26328	-2.63958	0.0240379	0.0631194	-4.60385
LOC441046	-0.536073	7.53514	-9.64044	1.67e-06	4.94e-05	5.41666
C3ORF37	-0.535971	10.168	-8.99316	3.19e-06	7.66e-05	4.72888
ZNF664	-0.535778	7.79251	-5.07625	0.000427223	0.00267657	-0.455321
LOC100128077	-0.535692	6.14518	-3.30141	0.00760761	0.025534	-3.44751
ZNF544	-0.535578	10.1566	-10.3041	8.86e-07	3.33e-05	6.08225
HEATR7A	-0.535493	6.17103	-2.29994	0.0433512	0.100437	-5.17999
CDC42	-0.535369	9.06226	-8.93884	3.38e-06	7.95e-05	4.66932
LOC729342	-0.53516	6.04829	-4.88247	0.000573241	0.00334722	-0.764519
PADI2	-0.534926	6.90767	-3.76305	0.00346716	0.0137204	-2.64118
HS.563240	-0.534756	5.71571	-2.27557	0.0452109	0.103709	-5.22045
MT1E	-0.534527	5.42926	-8.18134	7.63e-06	0.000140622	3.80696
LOC653057	-0.53402	6.63869	-4.31842	0.00139033	0.00662087	-1.69242
RP9P	-0.533571	6.54829	-3.12391	0.0103397	0.0325835	-3.75919
RNU5A	-0.533421	6.34373	-3.97231	0.00244618	0.0103747	-2.28023
C15ORF44	-0.533115	8.4062	-6.42442	6.4e-05	0.000636003	1.55163
LOC653162	-0.53303	6.82977	-3.00253	0.0127667	0.0384821	-3.97211
UQCRB	-0.532703	8.31498	-10.7881	5.71e-07	2.5e-05	6.54441
ALG2	-0.532362	6.21713	-4.90593	0.000553038	0.00326314	-0.726814
LOC390466	-0.532351	11.03	-7.939	1e-05	0.000170809	3.51795
SNORA76	-0.532246	7.89093	-6.56821	5.3e-05	0.000556512	1.75091
ADAP2	-0.532126	11.6321	-10.053	1.12e-06	3.83e-05	5.83491
TRIOBP	-0.532097	7.49992	-3.49171	0.0054892	0.0196441	-3.11391
MAX	-0.532068	6.43101	-4.32087	0.00138485	0.00660352	-1.6883
SLC16A4	-0.531953	6.15838	-2.62924	0.0244754	0.0639721	-4.62167
LOC100134528	-0.531942	6.12331	-4.35557	0.00130974	0.00632795	-1.63009
BCL7C	-0.531928	6.18221	-2.47738	0.0318825	0.0787762	-4.88154
GPER	-0.531764	7.87917	-4.34918	0.00132325	0.0063832	-1.64081
HS.298873	-0.531615	5.63478	-3.74255	0.00358866	0.0140919	-2.67674
C10ORF35	-0.531366	10.333	-8.30408	6.66e-06	0.00012712	3.95084
DHRS11	-0.531203	9.33182	-7.09234	2.73e-05	0.000347865	2.45425
HS.437111	-0.531135	6.17196	-7.29976	2.12e-05	0.000289173	2.7229
RAB15	-0.531121	7.57631	-5.803	0.000148759	0.0012064	0.65798
ABHD8	-0.530848	9.41743	-8.17811	7.65e-06	0.000141007	3.80315
SLC25A22	-0.530563	10.5475	-9.93717	1.25e-06	4.07e-05	5.719
KPNA2	-0.530527	10.19	-5.3945	0.000266698	0.00186854	0.0412727
MALL	-0.530452	10.3618	-8.99119	3.2e-06	7.66e-05	4.72672
TWF1	-0.530115	8.52003	-6.9572	3.23e-05	0.000389754	2.27631
LOC729806	-0.530037	7.66279	-3.7822	0.00335753	0.0133842	-2.608
FTSJ1	-0.529949	7.20874	-4.14028	0.00185596	0.00831545	-1.99339
CFL2	-0.529904	6.19735	-2.79616	0.0182924	0.051002	-4.33263
ZNF254	-0.529719	7.48332	-4.86686	0.000587115	0.00340976	-0.789644
OPN3	-0.529672	8.52736	-6.67535	4.61e-05	0.000503482	1.8976
LOC100128781	-0.529244	6.13724	-4.15762	0.00180417	0.00815052	-1.96394
FAM69B	-0.528992	9.42214	-8.63757	4.64e-06	9.85e-05	4.33356
LOC653874	-0.528609	9.14438	-7.55903	1.56e-05	0.000232016	3.05123
LTB	-0.528392	5.91463	-6.06134	0.000104074	0.000917266	1.03596
NGRN	-0.528294	8.29231	-6.13135	9.46e-05	0.000851343	1.13679
ZMYM2	-0.52802	5.85636	-5.39636	0.000265975	0.00186407	0.0441391
ERI3	-0.527747	5.86446	-2.3497	0.0397816	0.0937383	-5.09695
LOC285074	-0.527655	6.38636	-4.02644	0.00223707	0.0096357	-2.1875
YKT6	-0.527607	5.83574	-2.45497	0.0331477	0.0811859	-4.91956
RPL10A	-0.527518	12.8371	-10.2287	9.5e-07	3.51e-05	6.00859
LOC648210	-0.527502	13.0135	-10.4574	7.7e-07	3.06e-05	6.23073
DHRS1	-0.527425	10.3675	-9.80849	1.42e-06	4.38e-05	5.58886
DSTN	-0.527317	7.13213	-6.82892	3.79e-05	0.000436714	2.10522
HS.556082	-0.52681	8.84911	-8.52812	5.22e-06	0.000106898	4.20925
C19ORF60	-0.526392	8.95091	-4.60206	0.000885538	0.00468017	-1.22079
LOC100129654	-0.526157	5.59771	-1.95485	0.07804	0.159046	-5.73753
CENPV	-0.526007	8.51492	-6.48454	5.91e-05	0.000603144	1.63529
LOC643790	-0.526001	7.939	-3.97858	0.00242094	0.0102778	-2.26947
SPSB3	-0.524876	10.7351	-9.05629	2.99e-06	7.36e-05	4.79773
HS.121525	-0.524789	5.60832	-5.87849	0.000133887	0.00111329	0.769391
RPL34	-0.524692	10.8722	-11.3224	3.59e-07	1.78e-05	7.03333
RASL12	-0.524689	7.37663	-6.57159	5.28e-05	0.000555157	1.75556
SNORD94	-0.524641	5.99159	-3.87233	0.00288793	0.01187	-2.45222
RPL23A	-0.524549	11.7508	-10.7473	5.92e-07	2.56e-05	6.50611
ARHGAP8	-0.524527	5.77367	-2.85464	0.0165185	0.0470977	-4.23075
PCSK4	-0.523521	5.69682	-2.98731	0.0131094	0.039278	-3.99879
DDX11	-0.523467	7.04196	-3.6765	0.00401109	0.0154055	-2.79148
SORD	-0.523156	5.77414	-4.89732	0.000560362	0.00329381	-0.740641
C6ORF132	-0.523052	5.98189	-1.84466	0.0937687	0.183501	-5.90714
GART	-0.522864	8.16968	-4.11426	0.0019366	0.00860581	-2.03763
LOC643300	-0.522656	8.76555	-5.4857	0.000233633	0.00169087	0.18098
RPUSD1	-0.522376	8.97315	-7.89221	1.06e-05	0.000176537	3.46139
MYB	-0.522219	7.73074	-7.85198	1.11e-05	0.000181896	3.41255
PLEKHF1	-0.52218	9.5483	-10.1732	1e-06	3.61e-05	5.95395
NCKAP1	-0.522153	8.86924	-4.92938	0.000533603	0.00316724	-0.689212
ACCS	-0.522132	7.57149	-5.07477	0.000428175	0.00267924	-0.457662
LOC100128326	-0.521557	8.04001	-6.32711	7.28e-05	0.000694267	1.41518
CENTA1	-0.520788	11.8353	-10.0467	1.13e-06	3.83e-05	5.82869
EFHC1	-0.520693	7.62528	-5.36498	0.000278444	0.00193074	-0.00419541
HS.195035	-0.520649	5.64099	-2.01743	0.0702402	0.14653	-5.63918
PXMP2	-0.52047	10.2192	-9.41998	2.07e-06	5.79e-05	5.18686
LOC440345	-0.520376	5.80053	-3.62028	0.0044112	0.0165963	-2.88938
C12ORF24	-0.52018	7.79547	-4.80446	0.000646249	0.00366917	-0.89043
SEC61A2	-0.520157	7.63788	-8.20345	7.44e-06	0.000138154	3.833
LOC402112	-0.519842	11.9409	-8.44464	5.71e-06	0.000114585	4.11359
TMPRSS3	-0.519795	7.17463	-4.74831	0.000704852	0.00392742	-0.981537
RFC4	-0.519646	10.4636	-7.96626	9.71e-06	0.000167125	3.5508
F12	-0.519403	8.65836	-9.50112	1.91e-06	5.48e-05	5.27196
LOC391019	-0.519108	11.5812	-9.93167	1.26e-06	4.08e-05	5.71347
TARBP2	-0.519074	9.11932	-7.86093	1.09e-05	0.000180728	3.42344
RNY3	-0.519029	8.55381	-6.20041	8.62e-05	0.000792622	1.2356
LOC729375	-0.519007	8.68772	-6.31225	7.42e-05	0.000705947	1.39423
CDC42EP1	-0.518965	8.10043	-7.36559	1.96e-05	0.000272998	2.80704
ACTR3B	-0.518753	5.49603	-3.15523	0.00979332	0.0312245	-3.70419
EZH2	-0.518694	6.95685	-3.36414	0.00682942	0.0234318	-3.33743
CGGBP1	-0.518657	10.6801	-8.80758	3.87e-06	8.74e-05	4.52417
PCGF6	-0.518562	9.44289	-5.25621	0.000326716	0.00216897	-0.17279
C17ORF97	-0.518253	8.06117	-6.519	5.65e-05	0.000583353	1.68301
CCDC138	-0.517975	7.85174	-4.36698	0.00128597	0.00625661	-1.61098
ARF4	-0.517397	10.5365	-9.01115	3.13e-06	7.58e-05	4.74854
MMP10	-0.516968	8.26447	-7.49362	1.68e-05	0.00024475	2.96917
ANKZF1	-0.516945	8.41353	-6.95315	3.25e-05	0.000391295	2.27094
LOC728732	-0.516852	6.05651	-1.94857	0.0788665	0.160381	-5.74732
ZNF69	-0.516765	9.49907	-9.21885	2.53e-06	6.58e-05	4.97323
DNAJC28	-0.516759	5.72502	-2.34475	0.0401239	0.094371	-5.10524
MC1R	-0.516392	8.86387	-8.2833	6.81e-06	0.000129147	3.92659
OSBPL7	-0.516248	7.10785	-4.32024	0.00138625	0.00660584	-1.68935
LOC100131866	-0.516224	10.223	-7.3302	2.04e-05	0.000281956	2.76186
TOM1L2	-0.516156	8.28102	-6.7655	4.11e-05	0.000461495	2.01986
P2RY4	-0.515994	5.40227	-3.11878	0.0104321	0.0327978	-3.76819
LOC25845	-0.515757	8.49136	-7.49296	1.68e-05	0.000244777	2.96834
ZNF717	-0.515702	5.38357	-4.87015	0.000584166	0.00339721	-0.784355
TPM3	-0.51566	9.98714	-8.2993	6.69e-06	0.000127452	3.94527
PLEKHB2	-0.515535	9.35804	-8.50143	5.37e-06	0.000109294	4.17875
ZNF124	-0.515427	6.17063	-6.54449	5.47e-05	0.0005695	1.71822
PMS2L5	-0.515379	8.56437	-6.36076	6.96e-05	0.000674688	1.46251
MDM1	-0.515262	5.70276	-3.24718	0.00835335	0.0275111	-3.54271
CHEK1	-0.515036	9.25677	-5.23551	0.000336873	0.00222157	-0.205058
ATP6V0E2	-0.515012	10.1273	-10.8871	5.23e-07	2.36e-05	6.63658
FBLN1	-0.514958	10.4297	-10.7415	5.96e-07	2.56e-05	6.50069
NAAA	-0.514949	6.43674	-3.30215	0.00759794	0.0255135	-3.44621
GRB10	-0.514587	8.11581	-7.63274	1.43e-05	0.000216358	3.14311
PRR13	-0.513899	7.65698	-3.66166	0.00411293	0.0156988	-2.81731
SCARNA11	-0.513752	5.96128	-3.93958	0.00258246	0.0108651	-2.33643
PTGES2	-0.513618	11.6937	-10.8331	5.49e-07	2.43e-05	6.5864
DHX40	-0.513536	7.20087	-7.76516	1.22e-05	0.000192625	3.30653
KATNB1	-0.513343	8.75905	-7.9127	1.03e-05	0.000173939	3.48619
AQP12B	-0.51257	7.16183	-5.55771	0.00021062	0.00156086	0.290478
MLF1IP	-0.512039	8.44662	-9.01176	3.13e-06	7.58e-05	4.7492
TYK2	-0.511954	10.3576	-9.25482	2.44e-06	6.43e-05	5.01173
EIF1AD	-0.511789	6.83696	-4.42734	0.00116767	0.00578812	-1.51016
LOC100130008	-0.511547	6.37006	-3.23069	0.00859479	0.0281248	-3.57168
LOC731777	-0.511307	9.24077	-6.01363	0.000111096	0.000967287	0.966847
LOC100129722	-0.511034	5.44798	-2.38721	0.0372815	0.0891531	-5.034
SLC25A15	-0.510884	11.1011	-8.3412	6.39e-06	0.000124006	3.99402
E2F4	-0.510824	10.0197	-9.15787	2.7e-06	6.9e-05	4.9077
RTN4R	-0.510619	7.49974	-5.21358	0.000348	0.00227684	-0.239303
LOC644762	-0.510402	9.42652	-9.3286	2.27e-06	6.08e-05	5.09028
FNBP1L	-0.510235	6.06827	-3.01288	0.0125389	0.0379336	-3.95398
SLC2A4RG	-0.509813	8.74225	-7.84593	1.11e-05	0.000182383	3.4052
LOC728060	-0.509504	9.13921	-4.43617	0.00115134	0.00573222	-1.49544
CIRH1A	-0.509208	11.7319	-11.8819	2.25e-07	1.32e-05	7.52316
SNORD32A	-0.508777	7.76656	-4.00301	0.00232517	0.00993682	-2.22759
IQCC	-0.50877	9.53206	-9.13844	2.75e-06	6.99e-05	4.88675
SNORA3	-0.508688	6.56777	-5.19628	0.000357057	0.0023213	-0.266378
TFF3	-0.508633	7.24575	-2.85687	0.0164545	0.0469463	-4.22687
LOC653419	-0.508626	5.67051	-4.58332	0.000912019	0.00478935	-1.25165
TATDN3	-0.508352	8.38365	-5.39227	0.000267568	0.00187341	0.0378395
LOC613266	-0.508163	8.56221	-5.44698	0.000247101	0.00176158	0.121815
LOC440396	-0.507911	5.60933	-3.54654	0.00499954	0.0182988	-3.01805
C1ORF229	-0.507824	5.40959	-3.17027	0.00954147	0.0305639	-3.67778
GTPBP3	-0.507671	10.9954	-5.53706	0.000216962	0.00159906	0.259148
TMOD2	-0.507537	5.68356	-2.50589	0.0303408	0.0757835	-4.83303
TPM1	-0.507483	10.6759	-7.67719	1.35e-05	0.000207304	3.19819
ZNF789	-0.507454	7.68663	-8.03126	9.02e-06	0.00015837	3.62875
C3ORF46	-0.507443	5.64888	-2.41609	0.0354612	0.0856841	-4.98533
TCP11L2	-0.507393	6.881	-4.0087	0.00230344	0.00986835	-2.21785
UBE2E3	-0.507199	8.38035	-10.0508	1.12e-06	3.83e-05	5.83275
SETD3	-0.507121	6.85749	-4.27306	0.00149583	0.00703053	-1.76871
DBR1	-0.507101	7.78477	-4.67003	0.00079613	0.00432535	-1.10925
YIPF2	-0.506777	7.1334	-3.86235	0.00293637	0.0120392	-2.46944
ZGPAT	-0.506077	10.5863	-7.53941	1.59e-05	0.000236527	3.02668
ZNF124	-0.506007	5.61539	-3.04711	0.0118145	0.0361506	-3.89396
MAP3K7IP3	-0.505939	5.87714	-2.70253	0.0215387	0.0580487	-4.49513
RASSF1	-0.505928	6.32091	-2.96095	0.0137249	0.0407719	-4.04495
LOC647741	-0.505721	5.36778	-2.53624	0.0287799	0.072753	-4.78122
P2RY5	-0.505507	7.27019	-8.99384	3.19e-06	7.66e-05	4.72962
SCD5	-0.505057	6.26173	-4.12825	0.00189282	0.00845531	-2.01385
LOC100134018	-0.504953	5.70265	-3.78969	0.00331565	0.0132515	-2.59504
PITPNA	-0.504903	8.20046	-8.22147	7.29e-06	0.000135889	3.85418
ANXA2	-0.50449	11.4789	-10.7058	6.15e-07	2.62e-05	6.4671
THBS3	-0.504274	8.51695	-5.76767	0.000156318	0.00124812	0.605568
LOC729535	-0.504248	8.69212	-5.24243	0.000333442	0.00220379	-0.194269
LIN7C	-0.504231	6.18416	-1.87485	0.08919	0.176562	-5.86114
CCDC5	-0.504212	9.06371	-7.78755	1.19e-05	0.00019009	3.33395
KLF11	-0.504157	10.0973	-10.2242	9.55e-07	3.52e-05	6.00414
CCBL2	-0.504006	6.89157	-4.04507	0.00216947	0.00941223	-2.15563
MALT1	-0.503983	9.38642	-8.3104	6.61e-06	0.000126689	3.9582
LOC100130131	-0.503899	6.83484	-2.77371	0.0190234	0.0526519	-4.37168
C10ORF32	-0.503866	9.01335	-5.37741	0.000273432	0.00190642	0.0149671
RNU2-1	-0.503593	5.98605	-2.73039	0.0205168	0.0558744	-4.44687
LOC100129361	-0.503226	7.00072	-5.4414	0.00024911	0.00177357	0.113268
LOC646223	-0.503214	5.92142	-2.76222	0.0194086	0.0534709	-4.39164
LOC644684	-0.503096	10.7541	-8.75516	4.09e-06	9.16e-05	4.46571
XAGE1	-0.502962	6.25381	-3.23232	0.00857057	0.0280584	-3.56881
SNX7	-0.502902	9.28838	-4.80805	0.000642674	0.00365272	-0.884605
C7ORF41	-0.50271	8.98562	-7.34053	2.02e-05	0.000279003	2.77507
MIR25	-0.502684	5.63027	-3.23566	0.0085212	0.0279349	-3.56294
NAPRT1	-0.502421	10.2884	-6.98351	3.12e-05	0.000380791	2.31113
COG5	-0.502334	8.39146	-8.92474	3.43e-06	8.03e-05	4.65381
LOC100132632	-0.501736	5.79347	-3.70913	0.00379631	0.0147328	-2.73476
LOC100128410	-0.501528	7.70055	-4.36637	0.00128725	0.00625997	-1.61201
PRDX2	-0.501465	11.5154	-8.03177	9.02e-06	0.00015837	3.62937
LOC730029	-0.501102	10.2508	-8.61412	4.76e-06	0.000100039	4.30703
LOC652826	-0.500986	9.12418	-9.74941	1.5e-06	4.56e-05	5.5286
ISCA1L	-0.500611	9.01683	-5.87783	0.000134009	0.00111329	0.768424
ANAPC7	-0.500512	8.38484	-5.64214	0.000186685	0.0014196	0.417918
ZBTB25	-0.500508	9.02647	-6.83136	3.78e-05	0.000436147	2.10849
VPS13A	-0.500481	5.86555	-5.89057	0.000131658	0.00110054	0.78715
RPL29	-0.500169	9.96727	-9.21093	2.55e-06	6.63e-05	4.96475
LOC654174	-0.499859	8.79975	-8.81332	3.85e-06	8.7e-05	4.53056
LOC643802	-0.499848	6.02092	-2.09936	0.0611339	0.131406	-5.50841
LOC648210	-0.499722	12.0004	-7.22815	2.31e-05	0.000307061	2.63075
CSTF1	-0.499653	6.12633	-2.59768	0.0258596	0.0668283	-4.67596
COX15	-0.499324	8.7041	-11.2215	3.91e-07	1.9e-05	6.94262
SLC40A1	-0.499249	7.75758	-6.61465	4.99e-05	0.0005347	1.81468
ZNF317	-0.499226	8.98843	-10.1881	9.87e-07	3.57e-05	5.96862
LOC650132	-0.498987	6.11361	-2.57205	0.0270406	0.0692575	-4.71994
LOC644877	-0.498361	8.48159	-8.15216	7.88e-06	0.000144157	3.77251
C7ORF28A	-0.498244	6.58274	-2.80686	0.0179543	0.0502543	-4.31402
LOC732007	-0.498094	10.3729	-7.38916	1.9e-05	0.000268334	2.83704
GRAP	-0.497965	6.16314	-4.54038	0.000975894	0.00504158	-1.32252
MAX	-0.497566	6.81755	-4.74035	0.000713611	0.00396598	-0.994495
HSPB8	-0.497564	5.94922	-3.00435	0.0127263	0.038382	-3.96893
TTC9C	-0.497546	6.38372	-3.17086	0.00953177	0.0305373	-3.67674
RGMA	-0.497529	5.59462	-3.88695	0.00281846	0.0116381	-2.42702
FOXA2	-0.497467	8.64697	-6.77046	4.09e-05	0.000460072	2.02655
NINJ1	-0.497447	10.8025	-10.4397	7.82e-07	3.08e-05	6.21365
FAM116B	-0.497178	9.99185	-8.86224	3.66e-06	8.42e-05	4.58482
C15ORF23	-0.497143	8.46973	-5.0191	0.000465665	0.00285165	-0.545991
CDK10	-0.497031	10.8605	-7.52076	1.63e-05	0.000240087	3.00328
MSI2	-0.496883	7.84682	-8.36828	6.2e-06	0.000121214	4.02545
DKFZP434N035	-0.496856	6.62091	-2.15397	0.0556993	0.122377	-5.42009
BRWD1	-0.496795	6.41423	-4.60537	0.00088095	0.00466393	-1.21535
RSHL3	-0.496455	6.25127	-2.60849	0.025377	0.0658019	-4.65738
LCK	-0.496397	5.79451	-4.14251	0.0018492	0.00829311	-1.98959
MAGED4B	-0.496285	7.04022	-3.90958	0.00271434	0.0113008	-2.38804
PPFIA1	-0.496226	9.78739	-10.0897	1.08e-06	3.78e-05	5.87144
GFM2	-0.496211	7.52099	-4.50269	0.00103584	0.00528285	-1.3849
LOC643446	-0.496079	8.1244	-5.52336	0.000221279	0.00162422	0.23834
ISCA1	-0.496074	9.5219	-7.24589	2.26e-05	0.00030237	2.65364
LOC653472	-0.496041	6.65993	-4.28768	0.00146095	0.00689021	-1.7441
CCM2	-0.495865	5.79996	-2.74279	0.0200776	0.0549488	-4.42536
CHMP2A	-0.4958	7.01917	-3.25437	0.00825036	0.0272417	-3.53009
CPNE1	-0.495697	6.05432	-4.82562	0.000625516	0.00358164	-0.856192
HS.535718	-0.495694	5.4348	-2.27716	0.0450873	0.103504	-5.21781
NR1I2	-0.495598	5.60236	-2.92595	0.0145876	0.0427457	-4.10619
FAM50A	-0.495228	13.0764	-10.4797	7.54e-07	3.03e-05	6.25208
ZNF326	-0.495209	6.64338	-3.41176	0.00629353	0.0219434	-3.25392
RNU12	-0.495168	6.57255	-3.67454	0.00402436	0.01544	-2.79488
HS.581028	-0.495025	5.63869	-1.315	0.216809	0.347043	-6.64109
LOC729660	-0.494881	8.3631	-6.40215	6.59e-05	0.00065105	1.52051
CSTF1	-0.494596	5.66295	-2.69092	0.0219792	0.0589756	-4.51521
FYN	-0.49459	5.55971	-2.36867	0.0384975	0.0913416	-5.06515
PRKACB	-0.494419	6.11175	-3.36517	0.00681736	0.0233989	-3.33563
RAB3IL1	-0.494223	9.20275	-7.36793	1.95e-05	0.000272851	2.81003
ZNF34	-0.494117	7.31086	-3.78188	0.00335932	0.0133888	-2.60855
WDR89	-0.494032	5.45763	-2.8325	0.0171688	0.0485665	-4.26935
SORBS3	-0.494017	8.91035	-6.75228	4.18e-05	0.000466904	2.00199
LOC100129342	-0.493876	5.4618	-2.86653	0.0161796	0.0463746	-4.21
CHCHD3	-0.493837	9.37147	-9.11139	2.83e-06	7.12e-05	4.85751
SNORA65	-0.493683	6.32408	-2.68317	0.0222786	0.0595957	-4.52862
RPL8	-0.493495	9.58958	-7.15906	2.52e-05	0.000326254	2.54125
GALK2	-0.493297	8.45303	-5.12349	0.000398002	0.00253775	-0.380728
ACP1	-0.493219	12.5822	-8.69804	4.35e-06	9.51e-05	4.40169
STAT4	-0.49321	8.02567	-4.19239	0.00170484	0.00778995	-1.90499
L3MBTL	-0.493167	5.41848	-2.09667	0.0614149	0.131845	-5.51275
CBLN3	-0.493096	7.63338	-5.16031	0.0003767	0.00243045	-0.322796
HNMT	-0.492839	10.6111	-8.19328	7.52e-06	0.000139243	3.82103
LOC729964	-0.492675	9.8121	-8.68582	4.41e-06	9.56e-05	4.38795
CHDH	-0.4923	8.17222	-5.34032	0.000288677	0.00197628	-0.0422672
LOC730273	-0.492211	5.55996	-2.9213	0.0147062	0.0430288	-4.11431
IL17D	-0.492044	6.46065	-4.09259	0.00200658	0.00885344	-2.07454
LOC642250	-0.492014	5.58105	-2.05633	0.0657677	0.138999	-5.57737
FAM80A	-0.491815	6.47137	-4.88902	0.000567523	0.00332283	-0.753985
MRPL21	-0.49179	6.61384	-3.25877	0.00818797	0.0270813	-3.52237
DYRK3	-0.491547	6.98698	-2.98034	0.0132694	0.0396427	-4.011
LOC646785	-0.491294	6.10196	-2.18515	0.0528071	0.117363	-5.36928
ZNF655	-0.491208	7.41554	-4.88794	0.000568464	0.00332653	-0.755725
DUT	-0.491154	6.82872	-3.68356	0.00396354	0.0152528	-2.77919
SCARNA13	-0.491091	8.56687	-5.99498	0.000113976	0.000987977	0.939755
FYTTD1	-0.490994	7.18648	-3.58577	0.00467712	0.0173694	-2.94957
PPIL5	-0.490911	8.45296	-5.36957	0.00027658	0.00192153	0.00289053
LOC441455	-0.490033	7.71636	-6.34109	7.14e-05	0.00068666	1.43486
DYX1C1	-0.489741	8.09038	-7.02493	2.97e-05	0.00036727	2.36579
CYBRD1	-0.489515	7.89576	-5.29975	0.000306397	0.0020626	-0.105095
LIMS3	-0.48923	8.36742	-6.88818	3.52e-05	0.000413552	2.18451
GTDC1	-0.48903	6.80958	-3.3093	0.00750491	0.0252522	-3.43366
CALCB	-0.488967	5.52377	-2.89253	0.0154625	0.0447318	-4.16461
KCNMB4	-0.488927	5.67116	-3.73096	0.00365931	0.0143094	-2.69685
ATG4B	-0.488632	9.61778	-8.5792	4.94e-06	0.000102984	4.26743
TCEA1	-0.488608	11.6841	-6.11986	9.61e-05	0.000860607	1.12029
HMGXB4	-0.488537	6.23343	-3.43998	0.00599665	0.0211062	-3.20448
IQCG	-0.488501	9.68965	-7.71225	1.3e-05	0.000201013	3.24147
DNASE1	-0.488449	5.39632	-3.48653	0.00553801	0.0197803	-3.12299
2018-03-05	-0.488193	6.99196	-3.8118	0.00319511	0.0128604	-2.55677
JRKL	-0.487977	7.40988	-4.18045	0.00173829	0.00792037	-1.92522
C9ORF142	-0.487878	9.91742	-8.93663	3.39e-06	7.95e-05	4.66689
TAF1C	-0.487836	10.4301	-8.71977	4.25e-06	9.4e-05	4.42609
LOC283970	-0.487573	5.49543	-2.02624	0.0692025	0.144645	-5.62522
ASB7	-0.487497	5.94549	-5.13967	0.000388485	0.00249059	-0.355241
CPN2	-0.487367	5.55361	-2.21092	0.0505255	0.113352	-5.32708
OPLAH	-0.48709	6.50633	-3.88652	0.0028205	0.0116417	-2.42777
ALG1L	-0.486835	5.75139	-4.31385	0.00140059	0.00665796	-1.70009
C17ORF80	-0.486811	8.10515	-7.38478	1.91e-05	0.000269346	2.83147
PTPN21	-0.486796	6.1138	-6.56252	5.34e-05	0.000559479	1.74308
CCRK	-0.486721	7.58702	-8.70035	4.34e-06	9.51e-05	4.40429
TRMT11	-0.486468	9.73774	-4.27059	0.00150183	0.00704755	-1.77288
LOC729065	-0.486418	6.14225	-1.93201	0.0810833	0.164069	-5.77307
METTL10	-0.485531	6.74592	-4.55082	0.000959931	0.00497935	-1.30526
FAM19A3	-0.485489	5.90503	-2.78937	0.0185106	0.0514971	-4.34445
IDH3G	-0.484983	5.79828	-2.61638	0.0250305	0.0650913	-4.64381
SCARNA9	-0.484893	10.5798	-8.09824	8.37e-06	0.00014956	3.7086
C10ORF46	-0.484835	5.65454	-2.9662	0.0136	0.0404621	-4.03575
SNORD21	-0.484827	6.64885	-5.3564	0.000281962	0.00194637	-0.0174399
FANCE	-0.484701	8.86007	-6.79153	3.98e-05	0.000450731	2.05495
AKIRIN1	-0.484693	8.37052	-6.338	7.17e-05	0.000688865	1.43052
KRBA1	-0.484555	9.12222	-10.4718	7.6e-07	3.03e-05	6.24457
MINA	-0.484538	5.87995	-2.07755	0.0634425	0.135243	-5.54344
FGF11	-0.484527	6.52026	-2.2173	0.0499753	0.112424	-5.3166
CHKB	-0.484373	7.92586	-4.47509	0.00108221	0.0054625	-1.43071
OSBPL6	-0.484091	5.34556	-4.43627	0.00115116	0.00573222	-1.49528
LOC100130758	-0.484089	5.49873	-3.09318	0.0109058	0.0339843	-3.81312
LOC440895	-0.484058	11.1848	-9.45437	2e-06	5.68e-05	5.223
LOC100134052	-0.483984	5.85997	-4.16002	0.00179712	0.00812551	-1.95987
LOC645385	-0.483783	12.7465	-7.14662	2.55e-05	0.000330278	2.52507
LSM8	-0.483652	8.8093	-6.55332	5.4e-05	0.000563817	1.73039
TRPV2	-0.483641	5.51268	-2.64698	0.0237301	0.0624709	-4.59111
EEF1B2	-0.483346	10.6846	-10.2956	8.93e-07	3.33e-05	6.07393
EMD	-0.483204	12.0227	-10.1201	1.05e-06	3.72e-05	5.90155
LOC653226	-0.482972	11.8191	-5.8236	0.000144533	0.00117757	0.688461
RAP1GDS1	-0.48293	8.65762	-7.99009	9.45e-06	0.000164174	3.57943
WNT2	-0.482774	5.57885	-3.07265	0.0113016	0.0349306	-3.84915
HCFC1R1	-0.482688	9.80084	-7.91959	1.02e-05	0.000173391	3.49452
ZNF662	-0.482686	6.2754	-2.89405	0.0154215	0.0446376	-4.16194
NSMCE4A	-0.482458	11.2611	-9.8938	1.3e-06	4.19e-05	5.6753
TSPAN3	-0.4822	10.9141	-6.97991	3.14e-05	0.000382285	2.30637
BEX2	-0.482146	6.51468	-3.9691	0.0024592	0.0104218	-2.28573
GPATCH4	-0.481953	6.34821	-3.58588	0.00467621	0.017369	-2.94937
MAP3K7	-0.48164	5.95019	-3.36584	0.00680947	0.0233793	-3.33444
SNORD95	-0.481614	6.36138	-3.60575	0.00452115	0.0169125	-2.9147
C1ORF163	-0.481518	8.64932	-8.78455	3.97e-06	8.93e-05	4.49853
F8A1	-0.481489	7.95704	-4.69689	0.000763481	0.00418807	-1.06535
CDC42	-0.481393	5.71765	-4.3592	0.00130213	0.00630392	-1.62401
CBY1	-0.481111	7.47459	-6.10922	9.75e-05	0.000870553	1.105
NR2F2	-0.481036	6.79668	-3.39114	0.00652003	0.0225435	-3.29007
CNN2	-0.480937	11.3535	-11.9113	2.19e-07	1.3e-05	7.5483
OGT	-0.480901	9.74276	-6.40721	6.54e-05	0.000647313	1.52759
GUCY1B2	-0.480815	6.32411	-2.76423	0.0193403	0.0533443	-4.38814
BTBD7	-0.480478	9.93914	-9.34816	2.22e-06	6.04e-05	5.11102
CNTNAP1	-0.480362	6.31834	-2.51264	0.0299863	0.0750719	-4.82151
RFXAP	-0.48022	7.39731	-4.20567	0.00166842	0.00766578	-1.8825
ZNF101	-0.479903	6.5973	-4.94171	0.000523668	0.0031203	-0.669454
FAM83F	-0.479896	8.6181	-4.15459	0.00181312	0.0081721	-1.96909
PLA2G10	-0.479661	5.84703	-2.29553	0.0436827	0.100966	-5.18733
C20ORF107	-0.479652	5.72287	-3.08444	0.0110725	0.0343802	-3.82846
QTRT1	-0.479623	7.092	-3.12358	0.0103456	0.0325972	-3.75976
PLXNA3	-0.479569	8.07479	-7.04072	2.91e-05	0.000362016	2.38656
C14ORF80	-0.479541	9.51574	-9.61956	1.7e-06	5e-05	5.39509
GPR162	-0.479226	5.90609	-3.47954	0.00560451	0.0199739	-3.13522
LOC100130790	-0.479106	5.46058	-2.52189	0.029508	0.0741846	-4.80574
TOMM20L	-0.479042	5.518	-2.82055	0.0175306	0.049318	-4.29018
LOC100131205	-0.478903	12.3182	-6.86772	3.61e-05	0.000422364	2.1572
CCDC130	-0.478468	11.0994	-9.07092	2.95e-06	7.31e-05	4.81364
SNHG11	-0.478441	8.36344	-7.8331	1.13e-05	0.000184753	3.38958
LOC100132369	-0.478347	5.69309	-2.46435	0.0326119	0.0801102	-4.90365
MAPK12	-0.478304	8.08979	-4.81076	0.000640001	0.00364393	-0.88023
LOC645436	-0.477951	12.413	-8.87496	3.61e-06	8.34e-05	4.59889
HAPLN2	-0.47792	6.23736	-2.71329	0.0211379	0.0571758	-4.47649
LOC728820	-0.477735	12.198	-8.84356	3.73e-06	8.55e-05	4.56413
NSUN5C	-0.477732	7.13645	-5.01444	0.000468956	0.00286476	-0.5534
NDUFA10	-0.47771	9.15004	-7.34617	2e-05	0.000277988	2.78227
C3ORF38	-0.477679	8.27974	-6.21053	8.5e-05	0.000787017	1.25002
THOC5	-0.477642	9.48956	-6.47937	5.95e-05	0.000606553	1.62811
PSMC4	-0.477574	9.45412	-7.10114	2.7e-05	0.000344721	2.46576
LOC653110	-0.477364	5.72951	-3.25559	0.00823301	0.0272011	-3.52795
DBNDD1	-0.477132	11.6104	-10.0392	1.14e-06	3.85e-05	5.82115
DYNC2LI1	-0.476857	10.7799	-7.92624	1.02e-05	0.000172489	3.50255
ANKRD43	-0.47666	5.54889	-2.66163	0.0231312	0.0613077	-4.56582
C4ORF34	-0.476587	11.6664	-8.32602	6.5e-06	0.000125313	3.97638
RGPD6	-0.476543	5.57327	-2.91461	0.0148787	0.0434215	-4.12601
CCNB1IP1	-0.476472	10.0539	-8.63304	4.66e-06	9.86e-05	4.32844
ISY1	-0.476277	8.02019	-5.36846	0.000277032	0.00192343	0.00116728
LOC730052	-0.476195	10.5883	-7.55938	1.55e-05	0.000232016	3.05167
AGMAT	-0.476069	5.79141	-3.57499	0.00476352	0.0176235	-2.96838
CFTR	-0.476013	9.60389	-7.77406	1.21e-05	0.000191556	3.31743
LOC100129960	-0.475855	6.6487	-4.2434	0.00156936	0.00731193	-1.81873
PCNA	-0.475563	7.05245	-4.43241	0.00115825	0.0057547	-1.5017
WDR43	-0.475475	9.16386	-3.85887	0.00295346	0.0120955	-2.47544
HSPC159	-0.475336	9.56183	-6.27967	7.75e-05	0.000728817	1.3482
F8A2	-0.474993	5.60905	-2.27973	0.044888	0.103199	-5.21355
ZC3H6	-0.474652	5.69534	-5.91189	0.000127823	0.00107726	0.818423
NELF	-0.47425	9.36096	-7.05499	2.86e-05	0.000358155	2.40531
PLA2G4B	-0.473763	9.08121	-7.44036	1.79e-05	0.000256474	2.90197
C3ORF60	-0.473579	6.41335	-3.07686	0.0112192	0.0347256	-3.84176
FIBP	-0.473547	9.59729	-5.27751	0.000316601	0.00211702	-0.139634
PPAP2C	-0.473482	8.31927	-4.52235	0.00100409	0.00514774	-1.35233
DTWD2	-0.473054	6.38913	-2.08452	0.0626963	0.134008	-5.53226
GTF2H2B	-0.473054	10.0349	-5.47234	0.00023819	0.00171449	0.160586
LOC339535	-0.472834	8.87893	-6.90376	3.45e-05	0.000408849	2.2053
KCTD1	-0.472572	7.17321	-5.17818	0.000366803	0.00237607	-0.29475
SLC2A8	-0.472389	8.90478	-7.77324	1.21e-05	0.000191556	3.31643
TSPYL4	-0.472343	6.11204	-4.9031	0.000555438	0.00327171	-0.731364
ZMYND19	-0.472267	9.51084	-8.58442	4.91e-06	0.00010267	4.27336
CENPO	-0.472245	6.1217	-3.73276	0.00364821	0.0142785	-2.69372
GPSM1	-0.472222	9.88441	-8.68969	4.39e-06	9.54e-05	4.39231
PILRB	-0.472061	9.57885	-9.17001	2.66e-06	6.84e-05	4.92078
FREQ	-0.471966	8.35648	-7.77566	1.21e-05	0.000191556	3.31939
ECHS1	-0.471911	12.0396	-8.08103	8.53e-06	0.000151846	3.68813
BTN2A2	-0.471846	5.69921	-3.04706	0.0118154	0.0361506	-3.89405
ELAC1	-0.47179	6.47387	-2.39641	0.036692	0.088035	-5.01852
C15ORF38	-0.471774	8.7844	-6.69951	4.47e-05	0.000491093	1.93047
NKX2-5	-0.471413	5.43944	-3.1948	0.00914496	0.0295263	-3.63471
DHRS11	-0.471283	7.85566	-7.02025	2.99e-05	0.000368988	2.35962
C11ORF58	-0.471236	5.76204	-4.26401	0.0015179	0.00711211	-1.78398
LOC390547	-0.471209	5.44403	-2.94892	0.0140154	0.041492	-4.066
C12ORF76	-0.471157	7.85869	-4.31561	0.00139663	0.00664499	-1.69713
LOC100133803	-0.471096	7.109	-2.84606	0.0167676	0.047688	-4.24571
KIAA0114	-0.47107	10.6222	-9.88344	1.32e-06	4.22e-05	5.66484
LOC651149	-0.470837	10.7942	-6.67333	4.63e-05	0.000504283	1.89484
HS.444785	-0.470798	6.38967	-4.01214	0.0022904	0.00982223	-2.21195
ATHL1	-0.470789	5.9364	-4.94856	0.000518235	0.00309477	-0.658489
LOC678655	-0.470745	8.13848	-5.35328	0.000283251	0.00195278	-0.0222537
KLHL7	-0.469877	5.42422	-3.13845	0.0100822	0.0319447	-3.73365
RPL14	-0.469664	10.8303	-8.1412	7.97e-06	0.000145314	3.75954
ADSSL1	-0.469517	7.98514	-5.81256	0.000146783	0.0011933	0.672127
CIB2	-0.469433	7.5695	-5.10999	0.000406127	0.00257055	-0.402009
LOC100130679	-0.469273	5.44377	-1.44859	0.176967	0.298278	-6.47078
C11ORF51	-0.469208	8.49517	-5.06555	0.000434154	0.0027074	-0.47226
LOC645367	-0.469156	5.56629	-3.07345	0.011286	0.0348964	-3.84775
TMSL3	-0.469136	11.8599	-9.09679	2.87e-06	7.19e-05	4.8417
LOC100132112	-0.468988	5.68561	-2.75637	0.0196076	0.053916	-4.4018
MAPK9	-0.468415	9.61699	-4.8068	0.000643919	0.00365787	-0.886638
LOC652322	-0.467986	5.49169	-3.79751	0.00327249	0.0131131	-2.5815
FAM189B	-0.467852	11.4574	-10.5862	6.85e-07	2.81e-05	6.35386
C13ORF25	-0.467842	7.52309	-3.12045	0.0104019	0.0327317	-3.76526
NIPSNAP1	-0.467618	10.2847	-8.15308	7.87e-06	0.000144132	3.77359
HNRNPA1	-0.467327	6.54371	-4.00388	0.00232185	0.00993145	-2.22611
CYB5A	-0.467164	9.67736	-7.80925	1.16e-05	0.000187477	3.36048
TAF5L	-0.467035	6.18743	-4.43397	0.00115538	0.00574592	-1.49911
HS.446671	-0.467007	5.51893	-2.31067	0.0425563	0.0988928	-5.16213
HS.505676	-0.466998	8.29445	-8.42702	5.82e-06	0.000116062	4.09331
LOC401317	-0.466897	5.97703	-2.35863	0.0391723	0.0926064	-5.082
LYG1	-0.466846	6.0856	-3.10284	0.0107245	0.0334975	-3.79617
C6ORF162	-0.466799	6.42263	-4.06259	0.00210787	0.00920798	-2.12571
LCMT1	-0.46673	11.9772	-8.98054	3.24e-06	7.72e-05	4.71508
FAM53C	-0.466581	11.0883	-7.88951	1.06e-05	0.000176672	3.45811
BRWD1	-0.466492	9.35874	-7.67385	1.36e-05	0.000207967	3.19405
FABP5	-0.466439	10.3683	-7.82357	1.14e-05	0.000186363	3.37795
NAT14	-0.466433	7.738	-4.16374	0.00178625	0.0080906	-1.95355
LOC202051	-0.466343	5.86374	-3.09581	0.0108561	0.0338497	-3.8085
NHP2L1	-0.466323	12.3967	-8.88496	3.57e-06	8.29e-05	4.60995
PSMC3IP	-0.466066	7.48174	-3.36091	0.00686743	0.0235078	-3.3431
FAM39E	-0.465875	12.2209	-9.30808	2.32e-06	6.17e-05	5.06849
TMEM110	-0.465668	6.09355	-2.47588	0.0319654	0.0789087	-4.88408
SRP9	-0.465319	8.57679	-6.07011	0.000102837	0.000908214	1.04862
HS.565250	-0.465312	6.21344	-2.79847	0.0182188	0.050823	-4.32861
TOMM34	-0.464999	11.6802	-9.09921	2.86e-06	7.18e-05	4.84432
RAB6B	-0.464921	7.55141	-2.89751	0.0153288	0.0444403	-4.1559
SCARNA10	-0.464916	8.58671	-5.36132	0.000279936	0.00193798	-0.00983498
FLJ39827	-0.464904	8.77735	-6.58309	5.2e-05	0.000549085	1.77136
C19ORF48	-0.464897	11.7184	-10.6448	6.49e-07	2.7e-05	6.4095
TMEM189-UBE2V1	-0.464833	11.1834	-9.83479	1.38e-06	4.32e-05	5.61558
BCL2L12	-0.464771	5.87707	-4.3261	0.00137325	0.00656127	-1.67952
HSD17B7P2	-0.464571	5.63892	-4.02774	0.00223226	0.00961882	-2.18526
HDHD3	-0.464512	8.91879	-8.7484	4.12e-06	9.2e-05	4.45815
LOC642477	-0.464401	8.29476	-3.86002	0.00294781	0.0120747	-2.47346
RNF146	-0.46434	8.04583	-3.7893	0.0033178	0.0132552	-2.59571
LOC340274	-0.464318	7.33331	-4.14284	0.00184821	0.00829041	-1.98904
FYN	-0.464245	6.46707	-3.04178	0.0119243	0.0364371	-3.9033
FAM92A1	-0.4642	8.28554	-6.11811	9.63e-05	0.000861569	1.11778
PHF16	-0.463902	11.0187	-7.01819	2.99e-05	0.000369723	2.3569
LOC727914	-0.463736	6.66042	-4.90499	0.000553835	0.00326664	-0.728328
UNC119	-0.463514	9.8571	-6.25473	8.01e-05	0.000747464	1.31286
SEMA3B	-0.463373	6.04194	-3.55737	0.00490833	0.0180446	-2.99914
GNG10	-0.463229	7.15465	-4.85614	0.000596851	0.00345536	-0.806922
SLC31A2	-0.463032	8.10283	-3.0794	0.0111698	0.0346175	-3.8373
AFF1	-0.463015	5.56858	-2.83224	0.0171766	0.0485674	-4.2698
VHL	-0.462883	6.89142	-4.17279	0.0017601	0.00800679	-1.9382
IDS	-0.462864	6.60417	-4.43881	0.0011465	0.00571606	-1.49104
LOC644436	-0.462828	5.56734	-2.48583	0.0314174	0.07785	-4.86716
LOC100131608	-0.462814	6.42834	-3.71834	0.00373788	0.0145558	-2.71876
LOC100129086	-0.462738	12.0085	-6.68802	4.54e-05	0.000496614	1.91485
LOC645726	-0.462339	7.43953	-4.75877	0.000693521	0.00387631	-0.964531
ATE1	-0.462047	6.9457	-4.74279	0.000710915	0.00395201	-0.990524
APITD1	-0.461983	6.77931	-5.15902	0.000377424	0.00243389	-0.324817
LOC400027	-0.461961	9.77391	-7.77041	1.22e-05	0.000192043	3.31296
NOLC1	-0.461885	9.58371	-5.59645	0.000199254	0.00149409	0.349074
ALB	-0.461838	7.39939	-5.75885	0.000158268	0.00125995	0.59246
ZMYND11	-0.461837	6.27003	-4.68881	0.00077315	0.00422713	-1.07855
FZD9	-0.461767	6.17827	-6.1381	9.38e-05	0.00084641	1.14648
CRY1	-0.461458	8.8349	-5.94045	0.00012287	0.00104655	0.860243
PARD6A	-0.461337	7.81088	-6.58965	5.15e-05	0.00054631	1.78038
MAPK13	-0.46118	11.1443	-6.96564	3.2e-05	0.000386101	2.28748
MZF1	-0.461151	8.41251	-5.06195	0.000436512	0.00271582	-0.47796
CAPS	-0.461015	9.25918	-4.22436	0.00161856	0.00748774	-1.8509
CADM1	-0.460898	8.50358	-4.12064	0.00191649	0.00853277	-2.02677
KLF6	-0.460865	7.02204	-4.43382	0.00115567	0.00574592	-1.49937
LGALS8	-0.460658	10.1972	-10.0663	1.11e-06	3.82e-05	5.84816
OSGEPL1	-0.46059	8.22512	-3.42565	0.00614555	0.0215179	-3.22958
EEPD1	-0.46055	5.73869	-2.52235	0.0294844	0.07416	-4.80496
GPATCH4	-0.4605	9.4577	-7.18512	2.44e-05	0.000319086	2.57508
ZC4H2	-0.460438	6.36041	-4.31998	0.00138684	0.00660717	-1.68979
LOC642956	-0.460349	9.40319	-5.7643	0.00015706	0.00125218	0.600565
SNORD96A	-0.459996	8.2172	-6.27664	7.78e-05	0.000731246	1.34392
HS.187499	-0.459888	5.56731	-2.27945	0.0449099	0.103238	-5.21402
ZNF414	-0.459575	5.61832	-2.64075	0.0239893	0.0630069	-4.60185
TRAPPC6B	-0.459529	6.8177	-5.20313	0.00035344	0.00230195	-0.255649
LOC644029	-0.459428	9.61981	-6.89558	3.49e-05	0.000411604	2.19439
SNORD83B	-0.459376	8.18003	-6.8019	3.93e-05	0.00044762	2.06892
KDELR3	-0.45851	9.71051	-5.40387	0.000263082	0.00184981	0.0556796
SPATA20	-0.458369	10.2132	-8.76355	4.06e-06	9.09e-05	4.47509
GAD1	-0.458295	6.76538	-2.99689	0.0128925	0.0387881	-3.982
LOC647009	-0.458201	8.54886	-4.12806	0.0018934	0.00845616	-2.01417
C9ORF10OS	-0.457871	9.43041	-7.10296	2.69e-05	0.000344528	2.46814
SLC29A2	-0.457861	10.0081	-7.9235	1.02e-05	0.000172892	3.49925
ABHD11	-0.457686	7.46334	-3.35202	0.00697309	0.023782	-3.35868
LSM12	-0.457608	8.0794	-4.14175	0.00185152	0.00830179	-1.9909
WDR20	-0.457506	8.0343	-6.36629	6.91e-05	0.000672125	1.47027
ING3	-0.457488	6.59875	-2.99044	0.0130381	0.0391371	-3.9933
SGOL1	-0.457341	7.76899	-5.51933	0.000222568	0.00163035	0.232205
ANO9	-0.457119	6.0802	-3.02657	0.0122439	0.0372082	-3.92998
CASP2	-0.457054	12.0096	-10.7002	6.18e-07	2.62e-05	6.46181
NOL12	-0.457043	8.67247	-8.34132	6.39e-06	0.000124006	3.99416
LOC440030	-0.456565	7.76104	-7.81288	1.16e-05	0.000187255	3.36491
NFKBIB	-0.455672	5.52299	-2.98413	0.013182	0.039454	-4.00435
DEFB1	-0.455455	12.1736	-8.54101	5.14e-06	0.000106131	4.22396
HSF4	-0.455314	5.63353	-2.21211	0.0504222	0.113215	-5.32512
UGT8	-0.454788	6.42424	-4.54717	0.000965489	0.00499808	-1.3113
C11ORF35	-0.454751	5.55992	-2.8509	0.0166265	0.0473432	-4.23727
SLC25A23	-0.454662	10.6433	-8.38131	6.12e-06	0.000119972	4.04052
RWDD1	-0.454468	6.2709	-2.70124	0.0215872	0.058143	-4.49736
HS.281931	-0.454434	5.51348	-3.22286	0.00871176	0.0284041	-3.58542
ANKRD16	-0.454429	6.47498	-4.45617	0.00111525	0.00559399	-1.46216
LAPTM5	-0.454356	8.44687	-6.69433	4.5e-05	0.000493611	1.92343
LOC642855	-0.454341	5.55866	-2.36239	0.0389182	0.0920965	-5.07569
TGIF1	-0.454172	6.37617	-6.6015	5.08e-05	0.000541181	1.79665
RBM7	-0.453995	8.07875	-4.67857	0.000785596	0.0042827	-1.09529
GRASP	-0.453965	7.0671	-2.62997	0.0244441	0.0639135	-4.62041
RALB	-0.453875	11.8031	-6.16342	9.06e-05	0.000823425	1.18276
OCEL1	-0.453465	10.0076	-7.79483	1.18e-05	0.000189013	3.34286
LGALS7	-0.453354	5.9348	-2.40407	0.0362079	0.0871464	-5.0056
LOC728934	-0.453312	5.74035	-2.47484	0.0320234	0.0790068	-4.88585
SLC25A19	-0.452774	10.3677	-7.04468	2.9e-05	0.000360685	2.39176
LOC727768	-0.452702	7.03162	-4.37124	0.00127723	0.00621968	-1.60385
PBRM1	-0.452692	8.1058	-4.67844	0.000785747	0.0042827	-1.09549
LOC100049716	-0.452435	6.08203	-3.08362	0.0110884	0.0344197	-3.82991
SNORD12B	-0.452388	5.60442	-1.84354	0.0939424	0.183769	-5.90884
MREG	-0.452099	6.93289	-3.6638	0.00409806	0.0156558	-2.81358
IGFBPL1	-0.452021	6.36197	-3.9407	0.00257767	0.0108485	-2.33451
C21ORF56	-0.451594	6.0691	-2.12516	0.0585068	0.127163	-5.4668
HS.544451	-0.45156	6.13223	-2.59696	0.025892	0.0668798	-4.67719
HMGA1	-0.451311	11.3372	-6.7829	4.02e-05	0.00045447	2.04332
PAPPA	-0.451208	6.50194	-3.58598	0.00467543	0.017369	-2.9492
DAZAP1	-0.451177	9.58732	-10.6704	6.35e-07	2.66e-05	6.43376
LOC346887	-0.451146	10.425	-7.01132	3.02e-05	0.000371462	2.34784
RALGPS2	-0.450976	7.09586	-4.61001	0.000874562	0.00463809	-1.20772
CDKN1C	-0.450913	8.34988	-5.53121	0.000218795	0.00160878	0.250262
APOBEC3B	-0.450705	7.74729	-4.21787	0.0016357	0.00754114	-1.86187
HS.575696	-0.450679	6.24715	-3.11718	0.010461	0.0328695	-3.77099
LOC389332	-0.450673	7.40041	-4.5484	0.000963612	0.00499364	-1.30926
NOP2	-0.450453	11.8106	-9.7228	1.54e-06	4.64e-05	5.50137
CYP27C1	-0.450448	6.17328	-2.33153	0.0410505	0.0960349	-5.12733
LOC100127983	-0.450385	7.05348	-5.0988	0.000413	0.0026048	-0.419676
RNF128	-0.450347	6.77277	-3.2793	0.00790312	0.0263209	-3.48633
CDK5R2	-0.450127	5.60815	-4.07316	0.00207159	0.00908634	-2.10768
MRRF	-0.449801	8.68004	-7.13591	2.59e-05	0.000333645	2.51113
BID	-0.449779	7.10336	-3.52477	0.00518838	0.0188207	-3.05611
PREI3	-0.449705	7.7382	-4.27104	0.00150073	0.00704548	-1.77212
ECHDC2	-0.449489	11.5574	-8.96944	3.27e-06	7.79e-05	4.70291
FAHD2B	-0.449421	7.28178	-4.00141	0.00233133	0.0099542	-2.23033
CCDC148	-0.449314	5.79393	-3.43494	0.00604864	0.0212442	-3.21332
HES4	-0.449298	12.2777	-7.66113	1.38e-05	0.00021033	3.17831
IVNS1ABP	-0.449264	5.8111	-3.77418	0.00340299	0.0135154	-2.6219
NAMPT	-0.449111	9.38244	-8.24164	7.13e-06	0.000133348	3.87785
TFDP2	-0.448999	7.68769	-5.13878	0.000389001	0.00249289	-0.356639
MYL6B	-0.448737	11.4617	-6.70368	4.45e-05	0.000489137	1.93614
KIAA0319L	-0.448721	5.66966	-2.53114	0.0290369	0.0732736	-4.78995
GMPPB	-0.448369	8.62104	-8.07531	8.58e-06	0.00015242	3.68132
FADS1	-0.448351	9.00116	-5.9481	0.00012158	0.00103807	0.871411
GALK2	-0.448305	6.1048	-3.23698	0.0085018	0.0278798	-3.56062
DNAJA3	-0.448304	11.9561	-8.47622	5.52e-06	0.000111681	4.14987
RBP1	-0.448028	7.56905	-6.665	4.68e-05	0.000507655	1.88349
CCNYL1	-0.447962	8.65181	-5.6807	0.000176736	0.00135928	0.475796
MAPK14	-0.44762	6.06163	-2.81372	0.0177407	0.0497599	-4.30208
SLC18A1	-0.447613	5.84939	-2.73453	0.020369	0.0555771	-4.43969
PTP4A1	-0.447612	9.73306	-6.13308	9.44e-05	0.000850056	1.13927
TRAPPC2	-0.447508	9.46658	-9.10782	2.84e-06	7.14e-05	4.85365
HS.579530	-0.447501	8.57305	-3.1998	0.00906621	0.0293247	-3.62593
SLC25A26	-0.44748	6.8208	-5.63599	0.000188324	0.00143005	0.408679
LOC440348	-0.447415	7.86975	-6.2096	8.51e-05	0.000787173	1.24871
LOC731196	-0.447359	5.91115	-2.38431	0.0374688	0.0894719	-5.03887
MAP2	-0.447291	5.57949	-2.77843	0.0188672	0.0523004	-4.36347
CDC2	-0.447129	9.10993	-5.40791	0.000261535	0.00184435	0.0619007
MBD2	-0.446972	7.52982	-5.88519	0.000132647	0.0011054	0.779233
AIF1	-0.446937	7.5632	-3.88679	0.0028192	0.0116385	-2.42729
MTG1	-0.4465	7.03324	-6.52006	5.64e-05	0.000583132	1.68448
LOC729342	-0.446367	6.92826	-7.14725	2.55e-05	0.000330217	2.5259
GTF2H3	-0.446189	10.0346	-7.28336	2.16e-05	0.000293299	2.70185
PWP2	-0.446172	6.19149	-1.9729	0.0757107	0.155312	-5.7093
LOC728945	-0.446146	6.29157	-1.96372	0.0768869	0.157112	-5.72367
HS.559851	-0.44592	5.4918	-1.81741	0.0980853	0.189941	-5.94832
MASP1	-0.445863	5.44347	-3.21115	0.00888991	0.0288584	-3.60599
OR8G2	-0.44573	5.67246	-2.98507	0.0131605	0.0394102	-4.00271
FAM118A	-0.445673	6.49816	-3.1739	0.00948179	0.0304179	-3.67141
LOC401357	-0.445588	7.8459	-2.88527	0.0156594	0.04515	-4.17729
RASGEF1C	-0.445511	5.69567	-3.39012	0.00653149	0.0225759	-3.29186
MIR125B2	-0.445478	6.84688	-5.29258	0.000309651	0.00208023	-0.116233
LOC727820	-0.445431	6.6971	-5.22831	0.000340483	0.00223576	-0.216292
LOC389641	-0.445319	7.73479	-4.35837	0.00130386	0.00630945	-1.6254
ZNF767	-0.445228	7.30433	-6.52159	5.63e-05	0.000582244	1.6866
RNF19A	-0.445202	10.3262	-2.9464	0.014077	0.0416286	-4.07041
SNORD84	-0.445059	6.9848	-4.24899	0.00155522	0.007257	-1.80929
PMS2L3	-0.444985	8.0236	-5.19512	0.000357671	0.00232459	-0.268188
FAM75B	-0.444938	6.14898	-1.37174	0.199053	0.325336	-6.57014
LAT	-0.444807	5.91121	-2.79013	0.018486	0.0514485	-4.34312
LOC100133851	-0.444759	6.32706	-2.76845	0.0191984	0.0530343	-4.3808
MAP1B	-0.444678	6.43179	-4.23023	0.00160323	0.00743757	-1.84098
LOC100130775	-0.444585	8.06691	-3.86028	0.00294655	0.0120729	-2.47302
LOC646791	-0.444577	8.26891	-5.69947	0.000172099	0.00133409	0.503897
NEXN	-0.444403	7.19407	-5.09582	0.000414851	0.00261425	-0.424385
ATP6V1H	-0.444238	5.92061	-4.12776	0.00189431	0.00845847	-2.01467
LOC643368	-0.444235	5.57232	-1.97648	0.0752562	0.15463	-5.70369
LSP1	-0.444164	6.66499	-4.20447	0.00167169	0.00767588	-1.88454
PLAC8	-0.44414	6.10264	-3.3157	0.00742269	0.0250185	-3.42243
ZNF212	-0.444107	9.69454	-8.98529	3.22e-06	7.69e-05	4.72027
LOC441154	-0.444103	8.83478	-5.60512	0.0001968	0.0014793	0.362167
LOC100133329	-0.443997	5.98673	-3.00071	0.0128071	0.0385769	-3.9753
WNT3A	-0.443977	5.78849	-3.07439	0.0112674	0.0348548	-3.84609
MAP3K14	-0.443402	6.40217	-2.27457	0.0452894	0.103856	-5.22212
DOM3Z	-0.443103	7.30439	-5.33547	0.000290739	0.00198682	-0.0497739
E2F6	-0.443013	9.66279	-8.67438	4.46e-06	9.64e-05	4.37508
ZNF616	-0.442943	6.64064	-3.41324	0.00627768	0.0219023	-3.25134
CYFIP2	-0.442859	10.7427	-9.15518	2.7e-06	6.91e-05	4.9048
LOC389156	-0.442852	12.209	-5.52056	0.000222174	0.00162857	0.234077
COTL1	-0.442607	7.5269	-2.98045	0.0132667	0.0396401	-4.01079
RNF8	-0.442568	7.69159	-3.8384	0.00305612	0.0124168	-2.51079
C21ORF70	-0.442444	7.02268	-4.22462	0.00161788	0.00748622	-1.85046
OPN3	-0.442371	5.97341	-1.81132	0.0990759	0.191404	-5.9575
STARD10	-0.442337	9.71669	-6.0015	0.00011296	0.000980351	0.949234
SLC25A24	-0.44228	5.76228	-1.73411	0.112435	0.210937	-6.07224
ZNF695	-0.441909	6.29089	-3.26145	0.00815016	0.0270102	-3.51766
CDNF	-0.441783	5.43897	-2.6948	0.021831	0.0586898	-4.5085
LOC100134361	-0.441766	7.88242	-4.59122	0.000900759	0.00474202	-1.23864
NR2C1	-0.441713	8.63033	-5.24239	0.000333461	0.00220379	-0.194327
RNF217	-0.441673	6.83001	-6.16268	9.07e-05	0.000823548	1.18171
KIAA1641	-0.441581	7.10511	-3.81655	0.00316983	0.0127777	-2.54856
BTBD7	-0.441495	5.9079	-4.92373	0.000538214	0.00318759	-0.698257
C8ORF77	-0.441425	6.10149	-2.19799	0.0516577	0.1152	-5.34827
QDPR	-0.441368	11.0074	-9.56614	1.79e-06	5.22e-05	5.33972
LRRC33	-0.441336	6.72048	-3.37801	0.00666863	0.0229542	-3.3131
ARMC8	-0.440971	5.6307	-2.74902	0.0198604	0.0544861	-4.41455
TUBB3	-0.440592	12.6616	-9.00914	3.14e-06	7.59e-05	4.74635
LOC653383	-0.440504	6.09808	-2.75184	0.019763	0.0542534	-4.40965
LOC652615	-0.440451	7.2283	-5.10469	0.000409366	0.00258649	-0.410371
CTU2	-0.44045	5.78369	-1.79682	0.101468	0.195238	-5.97924
TPM1	-0.440257	10.7708	-6.8437	3.72e-05	0.000431329	2.12504
ERN1	-0.440138	10.1461	-4.46927	0.00109227	0.00550038	-1.44038
DUSP12	-0.439935	10.4959	-10.004	1.17e-06	3.94e-05	5.78598
MLST8	-0.439855	8.13626	-5.45823	0.000243104	0.00173941	0.139028
SNORD35B	-0.439701	7.97856	-5.35977	0.000280574	0.00194115	-0.0122374
UBA3	-0.4396	9.63462	-3.60236	0.00454726	0.0169913	-2.92062
FRS3	-0.439355	8.62209	-7.62929	1.43e-05	0.000217082	3.13881
LOC400464	-0.439145	6.00001	-1.78606	0.103278	0.197774	-5.99533
PARP3	-0.439035	10.7351	-8.70794	4.3e-06	9.49e-05	4.41282
ABI2	-0.43843	5.57998	-3.17214	0.00951075	0.0304827	-3.67451
SH3GLB2	-0.43838	11.376	-8.32203	6.53e-06	0.000125461	3.97174
ABLIM1	-0.438337	9.4785	-4.15023	0.00182605	0.00821494	-1.97649
LOC644093	-0.438234	5.448	-1.50281	0.162675	0.279714	-6.39853
DNAH14	-0.438127	5.70246	-2.80404	0.0180428	0.050443	-4.31892
TSTD1	-0.437797	6.42707	-2.52909	0.0291402	0.0734657	-4.79344
LOC728620	-0.437743	9.71048	-5.35043	0.000284433	0.00195592	-0.0266455
ZNF385B	-0.437257	5.26285	-2.63517	0.0242239	0.0634867	-4.61146
LOC650034	-0.437055	6.21226	-1.6628	0.1262	0.230522	-6.17575
RFC2	-0.43649	7.72611	-3.30221	0.00759714	0.0255135	-3.4461
PECI	-0.436356	10.1118	-3.93688	0.00259406	0.0109028	-2.34108
TCF19	-0.436349	5.35136	-2.85244	0.0165822	0.0472667	-4.2346
LOC100128266	-0.436282	12.0424	-6.34702	7.09e-05	0.0006831	1.4432
KCNQ2	-0.436087	7.65365	-3.98453	0.00239726	0.0101873	-2.25927
FLJ22639	-0.436039	5.5908	-2.04	0.0676115	0.14198	-5.60338
DNA2	-0.435922	6.73899	-5.2845	0.000313358	0.00210055	-0.128779
RPS15	-0.435885	9.25299	-6.52167	5.63e-05	0.000582244	1.68671
C9ORF43	-0.435835	5.54171	-2.64146	0.0239594	0.0629514	-4.60061
C1ORF133	-0.435821	7.14602	-3.80803	0.00321532	0.0129248	-2.56329
EYA3	-0.435626	5.76381	-2.39957	0.0364917	0.0876436	-5.0132
LOC653663	-0.435626	5.84258	-2.17335	0.053884	0.119325	-5.38853
LOC100130008	-0.435581	5.98288	-3.45202	0.00587435	0.0207435	-3.18339
PPM1A	-0.435533	7.22826	-4.49205	0.00105347	0.00535758	-1.40256
MGC39372	-0.435438	5.57884	-3.35501	0.00693731	0.0236937	-3.35343
FASTKD3	-0.435261	8.23814	-4.90464	0.000554132	0.0032675	-0.728891
ZWINT	-0.435218	7.87765	-3.78067	0.00336617	0.0134013	-2.61066
SLC25A16	-0.435113	6.66225	-2.25462	0.0468713	0.106679	-5.25512
HS.7572	-0.434951	8.53782	-5.29963	0.000306453	0.0020626	-0.105285
LOC100132673	-0.43491	11.7466	-10.1675	1.01e-06	3.63e-05	5.94842
LOC728081	-0.434783	6.07219	-3.11759	0.0104535	0.0328557	-3.77027
CNBP	-0.434697	7.67928	-6.77625	4.06e-05	0.000457685	2.03436
LOC440518	-0.434685	5.52079	-3.73614	0.00362757	0.0142058	-2.68786
LOC100132418	-0.434586	7.67815	-8.01519	9.19e-06	0.000160614	3.60953
HS.564975	-0.434425	5.67574	-2.75359	0.0197028	0.0541223	-4.40661
GTPBP3	-0.434318	7.53273	-4.94822	0.000518504	0.00309552	-0.659034
LOC646783	-0.434289	6.17133	-2.48709	0.0313486	0.0777155	-4.86502
HS.534680	-0.434247	6.77079	-4.01886	0.00226518	0.00974381	-2.20046
SYNC1	-0.434205	7.40455	-4.21354	0.00164724	0.00758463	-1.86919
TINAG	-0.434097	8.0144	-4.17894	0.00174257	0.00793544	-1.92778
RABL2A	-0.434073	7.15514	-3.32996	0.00724266	0.0244806	-3.39739
SNHG12	-0.43407	7.94763	-3.10707	0.0106462	0.0333348	-3.78875
LOC729423	-0.43405	10.4905	-6.28672	7.68e-05	0.000724	1.35817
GNGT2	-0.433977	5.85524	-2.52939	0.0291251	0.0734416	-4.79293
CALB2	-0.433869	5.43054	-2.25639	0.0467286	0.10642	-5.25219
PCYT2	-0.433859	9.28327	-7.86701	1.09e-05	0.000179886	3.43082
PDLIM1	-0.433844	10.2389	-8.68977	4.39e-06	9.54e-05	4.3924
ZC3H14	-0.4337	6.41891	-2.29213	0.0439389	0.101449	-5.19296
LOC730358	-0.433294	7.95744	-5.01777	0.000466598	0.00285494	-0.548098
LOC402112	-0.433293	8.19017	-5.88989	0.000131784	0.00110116	0.786139
LOC100130562	-0.433211	10.9917	-7.2002	2.39e-05	0.0003146	2.59462
POLR2D	-0.433127	8.90264	-4.70391	0.000755177	0.00415415	-1.05388
SYNJ2	-0.43305	6.36319	-5.34183	0.000288041	0.00197317	-0.0399398
TCEA1	-0.432969	7.65259	-3.83915	0.0030523	0.012406	-2.50949
C3ORF38	-0.432942	8.78406	-4.61176	0.000872155	0.00463106	-1.20483
SLFN12	-0.432851	6.47572	-3.30754	0.00752766	0.0253169	-3.43674
FLJ22795	-0.432799	8.29266	-5.53845	0.000216528	0.00159641	0.261259
ZYX	-0.432769	10.9436	-7.59164	1.5e-05	0.000224684	3.09195
NHP2L1	-0.432677	10.5498	-9.85929	1.35e-06	4.29e-05	5.64041
LOC728782	-0.432454	12.9243	-7.07142	2.8e-05	0.000354034	2.42686
ACSS2	-0.432433	10.7693	-8.89554	3.53e-06	8.23e-05	4.62163
TCF21	-0.432263	5.52303	-3.03463	0.0120736	0.0368149	-3.91585
RAP1GDS1	-0.43219	8.34548	-6.6738	4.62e-05	0.000504233	1.89548
RAN	-0.431972	11.2487	-5.71862	0.000167504	0.00130894	0.532503
LOC644063	-0.431923	10.4578	-5.59289	0.00020027	0.00149963	0.343703
CCT7	-0.431922	10.3162	-5.47107	0.000238628	0.00171601	0.158646
FAM86A	-0.431859	8.08175	-7.20394	2.38e-05	0.000313932	2.59947
LOC647195	-0.431806	6.82833	-4.8848	0.0005712	0.00333982	-0.76077
HSD11B1	-0.431521	5.90428	-2.82583	0.0173696	0.0489676	-4.28097
LOC341965	-0.431436	10.3409	-4.46957	0.00109173	0.00550026	-1.43987
C9ORF58	-0.431421	8.01538	-3.48186	0.00558231	0.0199178	-3.13115
ICA1	-0.43127	10.2189	-6.71558	4.38e-05	0.000482322	1.95228
PPDPF	-0.431257	8.83957	-6.75446	4.17e-05	0.000466299	2.00494
UBE2CBP	-0.431059	5.78495	-2.14882	0.0561921	0.123196	-5.42846
TROAP	-0.430971	7.70505	-3.81306	0.00318836	0.0128404	-2.55459
ADHFE1	-0.43071	6.4718	-4.11405	0.00193728	0.00860581	-2.038
CLEC11A	-0.430679	7.06381	-3.16539	0.00962249	0.0307686	-3.68635
LOC100132288	-0.430638	6.81702	-4.64169	0.000832189	0.00447512	-1.15569
ARHGEF19	-0.430633	7.10262	-3.81885	0.00315764	0.0127429	-2.54458
C9ORF114	-0.430442	9.7384	-8.11305	8.23e-06	0.000147958	3.72619
LOC645236	-0.430327	9.05448	-8.10627	8.29e-06	0.000148673	3.71814
HAUS8	-0.429816	7.36882	-3.99616	0.00235162	0.0100171	-2.23933
LOC648399	-0.429525	7.40632	-2.48937	0.0312245	0.0774434	-4.86114
HS.57079	-0.429322	12.2733	-6.3061	7.48e-05	0.000711123	1.38555
HUS1	-0.429287	6.27506	-2.91306	0.014919	0.0435221	-4.12873
LOC388588	-0.429116	8.52699	-7.08732	2.75e-05	0.000349407	2.44768
HS.569823	-0.428848	5.70684	-2.16943	0.0542472	0.119982	-5.39494
NEUROG2	-0.428771	5.56213	-2.21877	0.0498494	0.1122	-5.31419
DPH5	-0.428648	9.53539	-4.97748	0.000495957	0.00299175	-0.612284
C10ORF25	-0.428199	5.29884	-1.51545	0.15949	0.275681	-6.38144
C12ORF52	-0.428022	9.78273	-7.50849	1.65e-05	0.000242439	2.98787
HS.561747	-0.427855	7.72702	-5.77562	0.000154582	0.00123792	0.617379
LOC730920	-0.427842	5.91572	-1.78439	0.103561	0.198169	-5.99781
WDR45	-0.427813	6.25819	-2.07318	0.0639152	0.136051	-5.55044
DEF8	-0.427723	9.76812	-9.22399	2.52e-06	6.57e-05	4.97875
IQCB1	-0.427522	8.803	-6.36601	6.91e-05	0.000672125	1.46989
GBA3	-0.427491	7.09976	-2.67008	0.0227931	0.060671	-4.55124
ITGAE	-0.427434	10.2157	-6.29744	7.57e-05	0.000716875	1.37332
DKFZP761P0423	-0.427405	7.2206	-3.42797	0.00612125	0.0214546	-3.22553
HES6	-0.427348	10.5287	-8.95801	3.31e-06	7.85e-05	4.69038
GPN3	-0.427341	10.6749	-5.00056	0.000478905	0.00291316	-0.575485
TMPRSS13	-0.427335	5.5876	-1.93221	0.0810565	0.16403	-5.77276
HS.527671	-0.427277	5.49229	-2.10869	0.0601711	0.129798	-5.49339
CDC14B	-0.427276	6.35816	-4.47723	0.00107853	0.00544902	-1.42714
HS.567392	-0.42676	6.52884	-2.60497	0.025533	0.066111	-4.66342
SILV	-0.426587	6.35114	-3.40338	0.00638466	0.0222001	-3.26862
SULT1A3	-0.426444	5.77861	-1.74712	0.110075	0.207629	-6.05309
LOC652045	-0.426403	6.25205	-3.01095	0.012581	0.0380393	-3.95735
CNBP	-0.426344	12.3196	-6.41629	6.46e-05	0.000641897	1.54028
DCXR	-0.426296	10.1049	-6.9235	3.37e-05	0.000402046	2.23157
RSPO2	-0.426247	5.48894	-2.38869	0.037186	0.0889543	-5.03151
RMND1	-0.426219	7.96971	-6.2903	7.64e-05	0.000721494	1.36323
ZNF789	-0.42605	8.6279	-4.85167	0.000600959	0.00347518	-0.814128
RQCD1	-0.426013	8.92891	-7.18255	2.44e-05	0.000319126	2.57176
HS.123119	-0.425888	5.65257	-2.76465	0.0193261	0.0533324	-4.38741
PPBP	-0.425876	7.51997	-3.4225	0.00617878	0.0216062	-3.2351
HNRPA1L-2	-0.425547	10.6548	-7.93992	1e-05	0.000170764	3.51907
LOC728086	-0.425533	6.08483	-2.14977	0.0561007	0.123084	-5.42692
SAFB	-0.425171	11.1682	-8.66007	4.53e-06	9.74e-05	4.35896
NR2F2	-0.424755	10.2233	-5.64658	0.000185508	0.00141364	0.424599
RAP1BL	-0.424752	9.15326	-3.33097	0.00723008	0.0244534	-3.39561
MOBKL2C	-0.424657	8.56878	-6.09262	9.97e-05	0.000886962	1.08109
ACD	-0.424647	7.70019	-4.96214	0.000507645	0.00304842	-0.63678
ADCK2	-0.424582	8.46776	-5.13332	0.000392193	0.00250768	-0.365245
CSTF3	-0.424553	11.6454	-9.95025	1.24e-06	4.03e-05	5.73216
FLJ12355	-0.424261	5.69622	-3.77	0.00342697	0.0135956	-2.62915
C9ORF85	-0.423976	8.26944	-3.3639	0.00683219	0.0234318	-3.33785
MFSD6L	-0.423874	7.00042	-5.96235	0.000119213	0.00102227	0.892216
NUDT3	-0.42377	10.252	-8.52386	5.24e-06	0.000107085	4.20438
LOC388275	-0.423704	11.1898	-5.68437	0.000175817	0.00135415	0.481303
NACA2	-0.423668	6.75271	-2.54439	0.0283749	0.0719994	-4.7673
LOC345645	-0.423642	9.63391	-6.11794	9.64e-05	0.000861569	1.11754
ARHGAP4	-0.423625	7.10474	-3.66957	0.00405831	0.0155315	-2.80354
SNORA71A	-0.423596	5.91899	-2.62894	0.024488	0.0639763	-4.62218
MFSD3	-0.42354	10.6718	-8.34614	6.36e-06	0.000123685	3.99977
SLC44A2	-0.423516	11.2141	-9.96236	1.22e-06	4.01e-05	5.74431
C1ORF135	-0.423471	8.99394	-4.59878	0.000890122	0.00470062	-1.2262
ARD1A	-0.42344	10.6493	-8.13476	8.03e-06	0.000145617	3.75192
MTMR7	-0.423307	5.56785	-2.8164	0.0176579	0.0495792	-4.29741
POLE2	-0.423297	10.1106	-9.07053	2.95e-06	7.31e-05	4.81321
DGCR6L	-0.423191	9.73024	-8.10503	8.3e-06	0.000148673	3.71667
ANKRD22	-0.423191	7.88895	-4.61538	0.000867226	0.00460825	-1.1989
LOC653752	-0.422938	5.6834	-5.52226	0.000221631	0.00162625	0.236663
CCNE1	-0.422657	9.74975	-8.0078	9.26e-06	0.000161699	3.60067
TRIM52	-0.422454	6.0305	-2.26681	0.0458986	0.104866	-5.23497
LRSAM1	-0.422443	9.5253	-9.045	3.03e-06	7.42e-05	4.78546
POT1	-0.4222	6.86534	-5.25586	0.000326885	0.00216897	-0.173334
COL8A2	-0.422103	6.52235	-1.82446	0.0969515	0.188279	-5.9377
LRRC31	-0.421929	6.83047	-3.51435	0.00528134	0.0190918	-3.07433
PDCL	-0.421659	7.57451	-4.39147	0.00123653	0.00605429	-1.57003
PRAGMIN	-0.421442	9.59876	-5.95922	0.000119728	0.00102506	0.887655
KIAA0495	-0.421437	6.93824	-2.65928	0.0232266	0.0614605	-4.56989
PJCG6	-0.42143	5.43924	-2.48353	0.0315432	0.0780966	-4.87107
ZFAND6	-0.421294	9.55082	-8.53842	5.16e-06	0.000106188	4.221
CDR2L	-0.421274	12.0581	-8.74979	4.12e-06	9.2e-05	4.45972
LOC651143	-0.42127	8.42836	-5.1081	0.00040728	0.00257558	-0.404993
LOC653717	-0.421268	6.01337	-4.2297	0.00160461	0.0074414	-1.84188
NEIL1	-0.420844	6.13623	-1.56962	0.146448	0.258526	-6.30718
PRKACB	-0.42082	5.69072	-3.26651	0.00807929	0.0268124	-3.50877
METT11D1	-0.420794	7.63872	-4.33226	0.00135971	0.00650815	-1.66918
ZNF354A	-0.420772	6.09782	-2.62981	0.0244511	0.0639239	-4.62069
ORC1L	-0.420733	6.28677	-1.92032	0.0826834	0.166448	-5.79118
GATC	-0.420606	8.57709	-6.96801	3.19e-05	0.000386033	2.29062
GRB10	-0.420585	6.87483	-2.34658	0.0399967	0.0941627	-5.10217
DECR2	-0.420477	9.1508	-6.64862	4.78e-05	0.000515527	1.86114
SSSCA1	-0.420438	8.09203	-4.43065	0.00116152	0.00576561	-1.50464
ICA1L	-0.420436	5.65707	-2.49733	0.0307955	0.0766174	-4.8476
THSD4	-0.419697	7.88342	-7.77486	1.21e-05	0.000191556	3.31841
SNORA49	-0.419562	6.53639	-2.6908	0.0219839	0.0589756	-4.51542
MRPS33	-0.419489	9.56063	-8.69035	4.39e-06	9.54e-05	4.39306
PTMS	-0.419458	8.63225	-5.23305	0.0003381	0.00222615	-0.20889
MID1	-0.419401	5.56156	-1.71282	0.116395	0.216614	-6.1034
KAT2A	-0.419394	11.3366	-8.73691	4.17e-06	9.28e-05	4.4453
RUSC1	-0.419296	11.717	-9.72745	1.53e-06	4.63e-05	5.50613
KCTD6	-0.419258	8.26252	-6.30094	7.53e-05	0.000715088	1.37826
MYO19	-0.419194	7.60293	-4.8174	0.000633487	0.00361939	-0.869487
ZNF567	-0.419088	6.21653	-5.32619	0.000294723	0.00200684	-0.064129
LOC729832	-0.41902	6.0277	-1.47004	0.171187	0.290954	-6.4424
U2AF1L2	-0.418986	9.71579	-7.16975	2.48e-05	0.000322594	2.55514
MXRA7	-0.418883	6.55617	-2.88413	0.0156906	0.0452035	-4.17928
C21ORF70	-0.418725	8.8928	-4.29393	0.00144629	0.00684204	-1.73359
LOC440905	-0.418346	6.25098	-2.41807	0.03534	0.0854897	-4.982
MGC35361	-0.418208	6.41546	-2.44121	0.0339494	0.0827357	-4.94288
SFRS13A	-0.417965	7.47077	-2.62349	0.024722	0.0644603	-4.63157
ACBD5	-0.417844	6.78937	-3.96388	0.00248056	0.0104958	-2.2947
LCMT1	-0.417739	8.52643	-4.26174	0.00152346	0.00713198	-1.78779
CHEK2	-0.417639	7.59859	-3.51051	0.00531598	0.0191674	-3.08103
OKL38	-0.417522	9.49682	-7.53908	1.59e-05	0.000236527	3.02626
LOC653479	-0.417439	10.7591	-7.48486	1.7e-05	0.000246643	2.95813
PAXIP1	-0.417335	9.59351	-6.50247	5.77e-05	0.000591289	1.66014
LOC145783	-0.417244	5.95812	-2.7584	0.0195382	0.0537661	-4.39827
LOC388122	-0.417238	7.57228	-3.69416	0.00389328	0.0150523	-2.76076
C16ORF42	-0.417063	7.63979	-5.34625	0.00028618	0.0019648	-0.0331025
WDR85	-0.417027	5.83801	-5.40294	0.000263438	0.00185156	0.0542536
HS.66187	-0.416927	7.47538	-5.37448	0.000274603	0.00191097	0.0104554
LOC100133224	-0.416781	6.41916	-2.30393	0.0430541	0.099888	-5.17335
PQLC2	-0.416597	5.64069	-2.26786	0.0458156	0.104729	-5.23323
PICK1	-0.416553	10.2615	-9.38098	2.15e-06	5.92e-05	5.14573
C12ORF48	-0.416542	7.44678	-5.33539	0.00029077	0.00198682	-0.0498867
LOC389662	-0.416498	8.80153	-5.58237	0.000203308	0.00151501	0.327799
TROVE2	-0.416433	7.69716	-7.68918	1.34e-05	0.000205261	3.21301
MAN2C1	-0.416371	7.36381	-4.56332	0.000941195	0.00490577	-1.28462
TMEM98	-0.416353	11.5764	-8.3183	6.55e-06	0.000125818	3.9674
LOC729645	-0.416309	8.70579	-7.89049	1.06e-05	0.00017661	3.45931
SH2B1	-0.416297	6.30509	-2.93397	0.0143853	0.0422915	-4.09217
LOC401074	-0.416263	7.9662	-3.27144	0.00801095	0.026643	-3.50012
PLEKHO1	-0.416233	9.02086	-4.76372	0.000688226	0.00385671	-0.956488
C6ORF155	-0.416169	6.67421	-2.58901	0.0262532	0.0676508	-4.69084
DNAJC4	-0.41599	6.8735	-4.54638	0.000966682	0.00500234	-1.31259
PI4KAP1	-0.41581	6.85627	-4.90736	0.000551835	0.00325841	-0.724526
LOC389458	-0.415791	5.51282	-1.46013	0.173837	0.294366	-6.45555
WDR54	-0.415589	11.2127	-7.49743	1.67e-05	0.000244474	2.97396
EZH2	-0.41535	7.88718	-3.0222	0.0123373	0.0374076	-3.93764
CC2D1A	-0.415337	6.18021	-2.54365	0.0284112	0.0720829	-4.76856
ALG1L	-0.415132	7.34817	-4.61043	0.000873979	0.00463727	-1.20702
FRRS1	-0.414872	7.61052	-3.10298	0.0107219	0.033494	-3.79592
ACTA2	-0.414852	11.8982	-8.89103	3.55e-06	8.26e-05	4.61665
PLAA	-0.414835	7.0922	-2.13142	0.0578855	0.126114	-5.45667
LOC100129076	-0.414633	6.26231	-3.04814	0.0117932	0.0361032	-3.89215
BZW1	-0.414569	6.32604	-3.49601	0.00544906	0.0195329	-3.10639
CMTM7	-0.414471	12.1337	-8.25256	7.05e-06	0.000132669	3.89065
LOC729519	-0.414409	5.82894	-1.21241	0.252218	0.387715	-6.76383
LARP6	-0.414157	9.81209	-5.69364	0.000173525	0.00134081	0.495171
NPEPL1	-0.414014	9.59693	-7.26202	2.22e-05	0.000297985	2.67441
LOC728059	-0.41391	9.46074	-2.98967	0.0130557	0.0391643	-3.99466
C5ORF22	-0.413806	7.46464	-3.99981	0.0023375	0.0099712	-2.23308
ARTN	-0.413766	5.47454	-2.4991	0.030701	0.0764881	-4.84459
C9ORF3	-0.413755	6.32598	-3.33663	0.00716006	0.0242814	-3.38569
GDA	-0.413314	7.71643	-2.53854	0.0286653	0.0725228	-4.77731
LOC441408	-0.413194	6.81211	-3.87314	0.00288402	0.0118562	-2.45082
LOC346950	-0.41319	8.46574	-4.43568	0.00115224	0.00573491	-1.49626
LOC730704	-0.413009	5.8381	-4.48144	0.00107135	0.00541911	-1.42016
SH3BGR	-0.412985	5.65352	-1.78301	0.103796	0.198494	-5.99987
EML3	-0.412925	10.9538	-8.92205	3.44e-06	8.05e-05	4.65085
SLC13A3	-0.41287	5.63598	-2.64198	0.0239377	0.0629173	-4.59972
CABYR	-0.41284	7.8406	-4.04043	0.00218608	0.00947479	-2.16356
KIAA1086	-0.412739	5.84199	-2.05127	0.0663338	0.139842	-5.58544
FAM149A	-0.412674	7.46665	-4.76087	0.00069127	0.00386774	-0.961119
PMS2	-0.412219	8.30651	-4.76308	0.000688913	0.00385856	-0.957535
LOC729208	-0.4122	10.1934	-5.20439	0.000352779	0.00229922	-0.253678
ALG3	-0.411982	7.2034	-4.32262	0.00138096	0.00659118	-1.68536
MRPL30	-0.411952	9.64122	-5.93195	0.000124322	0.00105517	0.84781
FAM156B	-0.411939	9.55547	-6.33809	7.17e-05	0.000688865	1.43064
LYPD1	-0.411919	6.52582	-2.0191	0.0700426	0.146146	-5.63654
RSPO3	-0.411917	8.84677	-3.15586	0.00978258	0.0311972	-3.70308
KLHDC3	-0.411703	11.5732	-7.70916	1.3e-05	0.000201592	3.23766
C17ORF70	-0.411383	11.4748	-8.65391	4.56e-06	9.74e-05	4.35201
C9ORF150	-0.41107	6.75591	-3.45869	0.00580776	0.0205521	-3.17171
HS.25892	-0.410829	10.3769	-7.01684	3e-05	0.000369919	2.35512
DNAJC2	-0.41061	5.53524	-3.89134	0.00279796	0.0115708	-2.41946
EFHB	-0.410607	7.30118	-4.84604	0.000606179	0.00349786	-0.823212
BBS5	-0.410589	5.64407	-2.09367	0.0617288	0.1324	-5.51757
HNRPH1	-0.41044	10.0268	-4.06121	0.00211265	0.00922515	-2.12807
CACYBP	-0.410393	9.86256	-6.16938	8.99e-05	0.000817854	1.19128
C21ORF66	-0.410376	5.88388	-1.44754	0.177254	0.298628	-6.47217
WTAP	-0.410281	9.54734	-5.49818	0.00022946	0.00166499	0.200007
MAGEB6B	-0.410249	5.49804	-2.36476	0.0387585	0.0917892	-5.0717
SFRS18	-0.410136	10.0278	-6.51211	5.7e-05	0.000586062	1.67348
HS.537603	-0.410082	6.05176	-1.80793	0.0996302	0.192354	-5.96259
KRT18	-0.410065	7.51893	-4.0683	0.0020882	0.00914244	-2.11597
LOC730004	-0.410043	5.7643	-2.14571	0.0564911	0.123698	-5.43351
GTPBP6	-0.410032	12.0268	-7.76452	1.22e-05	0.000192625	3.30574
NANOS3	-0.409942	5.59408	-2.21562	0.0501198	0.112679	-5.31937
LOC100133972	-0.409932	5.51958	-3.16511	0.00962709	0.0307787	-3.68684
HS.562367	-0.409829	5.70571	-1.76325	0.107211	0.203582	-6.02924
CALB2	-0.409283	7.0997	-3.41473	0.00626162	0.0218612	-3.24872
HCN4	-0.40927	6.65921	-3.19486	0.009144	0.0295263	-3.6346
PRTFDC1	-0.409223	6.95821	-5.50508	0.000227186	0.00165462	0.210522
SDCCAG3	-0.408865	7.97029	-6.5183	5.66e-05	0.000583353	1.68204
OGN	-0.408767	5.5389	-1.71061	0.116814	0.217223	-6.10662
LOC648716	-0.408621	6.64072	-5.79938	0.000149515	0.00121038	0.652624
C2ORF56	-0.408472	7.52623	-3.41984	0.00620708	0.0216946	-3.23978
MAPK3	-0.408368	8.37681	-5.09862	0.00041311	0.0026048	-0.419958
VPS16	-0.408291	10.8236	-8.40287	5.97e-06	0.000118715	4.06545
CCNJ	-0.408091	6.99615	-2.0586	0.0655148	0.138629	-5.57374
GSTM1	-0.408074	7.32387	-4.62395	0.000855644	0.00456696	-1.18481
PROM1	-0.40762	10.756	-6.91339	3.41e-05	0.000404935	2.21812
LOC389322	-0.407504	6.12531	-2.56549	0.0273511	0.0698123	-4.73118
BCL2L15	-0.407445	5.76825	-2.37831	0.0378602	0.0901868	-5.04896
TCTEX1D2	-0.407432	6.4238	-2.7962	0.0182913	0.051002	-4.33257
WHSC1	-0.407391	6.32628	-4.90252	0.000555925	0.00327359	-0.732286
RPS26P10	-0.407196	9.18874	-4.00029	0.00233566	0.0099671	-2.23226
C12ORF10	-0.407082	11.7919	-9.46036	1.99e-06	5.66e-05	5.22929
LOC648927	-0.406911	5.90178	-2.33645	0.040703	0.0954503	-5.11911
VAPA	-0.406704	8.03975	-2.53902	0.0286411	0.0724991	-4.77648
PSPH	-0.406244	7.69744	-4.37503	0.00126951	0.00618488	-1.59752
LOC644517	-0.406228	7.5896	-2.51142	0.0300502	0.0751908	-4.82359
FAM136B	-0.406209	7.08244	-2.29814	0.0434863	0.100652	-5.18298
NCKIPSD	-0.406198	9.90147	-7.21265	2.36e-05	0.000311762	2.61072
DGUOK	-0.405848	6.11936	-2.79573	0.0183061	0.0510309	-4.33337
LOC100128775	-0.405788	9.2518	-4.51794	0.00101113	0.00517889	-1.35964
NCBP2	-0.4057	6.71342	-2.83624	0.0170571	0.0483207	-4.26283
IMPA2	-0.405614	11.0798	-9.51325	1.89e-06	5.43e-05	5.28463
PSAT1	-0.40559	12.8297	-8.55127	5.09e-06	0.000105368	4.23566
PGAM4	-0.405449	9.2155	-4.93421	0.000529688	0.00314834	-0.681471
FAM190B	-0.404985	9.06102	-8.43561	5.77e-06	0.00011509	4.1032
FABP5L2	-0.404756	9.34383	-6.94945	3.26e-05	0.000392889	2.26603
DDX47	-0.404748	10.1167	-4.88835	0.000568103	0.00332533	-0.755059
ZNF193	-0.404611	8.28905	-6.18066	8.85e-05	0.000808039	1.20741
PHYH	-0.404312	8.94487	-4.63853	0.000836319	0.00449162	-1.16087
GNL3	-0.404301	10.9723	-6.61801	4.97e-05	0.000532649	1.81928
PRPF38A	-0.404219	6.16027	-2.61875	0.0249271	0.0648929	-4.63973
MPHOSPH8	-0.404159	9.51305	-4.91861	0.000542438	0.00321084	-0.706473
PHOSPHO2	-0.404108	8.41405	-5.75759	0.00015855	0.00126126	0.59058
DLEU1	-0.404087	8.50263	-3.77946	0.00337298	0.0134234	-2.61275
FBXO3	-0.404011	8.41751	-6.26976	7.85e-05	0.000735443	1.33417
ALKBH2	-0.403965	8.29728	-6.79545	3.96e-05	0.000449164	2.06023
DKFZP686O24166	-0.403853	6.25833	-3.10784	0.0106319	0.0333047	-3.78739
HS.481464	-0.403731	7.66827	-2.85706	0.016449	0.046943	-4.22653
ZNF643	-0.403728	7.88978	-5.94092	0.00012279	0.00104629	0.860927
ZNF772	-0.403583	6.02948	-2.81893	0.01758	0.0494378	-4.29299
SLC30A6	-0.403208	6.0328	-1.95104	0.0785407	0.159855	-5.74347
LOC147804	-0.403102	7.42074	-3.62943	0.00434337	0.0164127	-2.87343
NUDT15	-0.402772	9.45679	-4.79849	0.000652222	0.00369724	-0.900089
PLEKHF2	-0.402763	7.12872	-3.69795	0.00386851	0.0149672	-2.75418
RFWD3	-0.402682	10.2928	-7.7279	1.28e-05	0.000198532	3.26075
CAPRIN2	-0.402405	8.14662	-3.97705	0.00242708	0.0103018	-2.27209
FCGBP	-0.402397	5.98347	-3.37046	0.00675571	0.0232169	-3.32635
GAS1	-0.402333	8.15895	-2.26466	0.0460683	0.105172	-5.23852
NAAA	-0.402325	7.77178	-3.22861	0.00862565	0.0281916	-3.57532
ASPH	-0.402324	6.74148	-2.99197	0.0130035	0.039054	-3.99063
ZFP62	-0.402247	6.30049	-2.65452	0.0234201	0.0618815	-4.5781
LOC100133328	-0.40217	11.4179	-6.75373	4.17e-05	0.000466299	2.00396
FAM156A	-0.402151	8.48985	-5.61329	0.000194519	0.00146572	0.374487
PIAS2	-0.402144	6.69898	-4.97442	0.000498265	0.00300442	-0.617167
SUPT7L	-0.402093	5.58316	-1.6898	0.120819	0.223036	-6.13684
LOC100128836	-0.402009	8.33936	-4.76279	0.000689216	0.00385925	-0.957997
SPAG1	-0.401975	7.1008	-4.16025	0.00179644	0.00812551	-1.95947
ACSS2	-0.401966	10.5483	-9.11861	2.81e-06	7.08e-05	4.86532
CAPN5	-0.40182	7.59121	-5.40482	0.000262715	0.00184865	0.0571507
TPK1	-0.401609	9.8824	-6.13701	9.39e-05	0.000846597	1.14492
ABHD11	-0.401589	7.41616	-3.79928	0.00326281	0.013084	-2.57844
PRR5	-0.401516	6.82841	-4.09261	0.00200651	0.00885344	-2.0745
BTF3L4	-0.401421	9.98696	-4.40952	0.00120135	0.0059197	-1.53988
RNF216L	-0.401417	5.52375	-2.1197	0.0590532	0.12805	-5.47562
HS.66049	-0.401311	6.34172	-2.079	0.0632863	0.134956	-5.54111
TWF1	-0.400937	6.22475	-2.91621	0.0148373	0.0433301	-4.12322
MKX	-0.400926	9.01197	-4.87421	0.000580538	0.00337976	-0.777809
PKIG	-0.400921	6.26847	-2.64937	0.0236312	0.0623094	-4.58698
HIBCH	-0.400742	10.5303	-4.3446	0.001333	0.00641876	-1.64847
LOC554208	-0.400729	5.95053	-1.78513	0.103435	0.197981	-5.99671
LOC644100	-0.400547	5.81032	-2.12187	0.0588354	0.127719	-5.47211
MCM7	-0.400365	7.32301	-3.36817	0.00678231	0.0232972	-3.33036
LOC644234	-0.400219	5.5594	-1.91551	0.0833497	0.167492	-5.79862
LIN52	-0.400081	7.16269	-3.20249	0.0090241	0.0292148	-3.6212
[truncated: 19,550 more rows]
